# Supplementary material for: Purchasing decisions on date palm fruits: A quantitative analysis of the Khalas cultivar
Source: PLoS One. 2023 Aug 3;18(8):e0289512. doi: 10.1371/journal.pone.0289512 (PMC10399852; doi:10.1371/journal.pone.0289512)
Supplement: S1 File — (XLSX) [file pone.0289512.s001.xlsx]

## Sheet: Survey Data
ID	Age	Gender	Martial.Status	Household.size	Nationality	Income	Education	residence	Occupation	Shopping.Place	Color.Attribute.Alhassa	Color.Attribute.Al-Kharj	Color.Attribute.Al-Qassim	Price.Attribute.Alhassa	Price.Attribute.Al-Kharj	Price.Attribute.Al-Qassim	Fillings.Attribute.Alhassa	Fillings.Attribute.Al-Kharj	Fillings.Attribute.Al-Qassim	Mellowness.Attribute.Alhassa	Mellowness.Attribute.Al-Kharj	Mellowness.Attribute.Al-Qassim	Size.Attribute.Alhassa	Size.Attribute.Al-Kharj	Size.Attribute.Al-Qassim	Do.you.consum.Al-Ahsa.date?	Do.you.consum.Al-Kharj.date?	Do.you.consum.Al-Qassim.date?	How.many.kg.Khalas.Al-Ahsa.do.you.buy?	How.many.kg.Khalas.Al-Kharj.do.you.buy?	How.many.kg.Khalas.Al-Qassim.do.you.buy?	Exp.Khalas.Al-Ahsa?	Exp.Khalas.Al-Kharj?	Exp.Khalas.Al-Qassim?	Ahsa.zero	Qa.Ahsa	Kharj.zero	Qa.Kharj	Qassim.zero	Qa.Qassim
3	22	Male	Married	7	Citizen	60000	Graduate Studies	Eastern Province	Unemployed	Supermarkets	Very High	Very High	Very High	Very High	Very High	Very High	Very Low	Very Low	Very Low	Very High	Very High	Very High	Very High	Very High	Very High	Yes	No	Yes	10		10	170	0	175	10	10	0	0	10	10
5	48	Female	Married	9	Citizen	21000	Bachelor’s	Eastern Province	Retired	Dates market	Moderate	Moderate	High	High	Moderate	High	Moderate	Moderate	High	Moderate	Moderate	Very High	High	Moderate	High	Yes	No	No	>10			195	0	0	>10	11	0	0	0	0
6	63	Female	Married	6	Citizen	11000	Bachelor’s	Eastern Province	Retired	Dates market	Moderate	Moderate	Moderate	Moderate	High	Moderate	Moderate	Moderate	Moderate	Very High	Moderate	High	Very High	High	Moderate	Yes	No	No	>10			300	0	0	>10	11	0	0	0	0
7	35	Female	Unmarried	3	Citizen	9500	Graduate Studies	Eastern Province	Public	From my own farm	Very High	Low	Low	Very High	Low	Low	High	Low	Low	High	Low	Moderate	Very High	Moderate	Moderate	Yes	No	No	>10			200	0	0	>10	11	0	0	0	0
8	52	Female	Married	7	Citizen	8000	Diploma	Eastern Province	Retired	Dates market	Moderate	Moderate	Moderate	Very High	High	Moderate	High	Moderate	Moderate	Very High	High	Moderate	High	Moderate	Moderate	Yes	Yes	No	5	2		250	0	0	5	5	2	2	0	0
9	40	Female	Married	5	Citizen	8500	Bachelor’s	Eastern Province	Public	Direct from the farm owner	Very High	Very Low	Very Low	Very High	High	High	Very High	Very Low	Very Low	Very High	Low	Moderate	Very High	Moderate	Moderate	Yes	No	No	2			300	0	0	2	2	0	0	0	0
11	63	Male	Married	10	Citizen	15000	Bachelor’s	Central Province	Retired	Dates market	Very High	Low	High	Very High	Moderate	High	High	Moderate	High	Very High	Low	Very High	Very High	Moderate	High	Yes	No	Yes	>10		>10	255	100	250	>10	11	0	0	>10	11
12	63	Female	Married	11	Citizen	17500	High school or below	Eastern Province	Retired	Dates market	Very High	Very Low	Very Low	Very High	Very Low	Very Low	Very High	Very Low	Very Low	Very High	Very Low	Very Low	Very High	Very Low	Very Low	Yes	No	No	>10			300	0	0	>10	11	0	0	0	0
13	65	Female	Married	7	Citizen	13500	High school or below	Eastern Province	Retired	Direct from the farm owner	High	Very Low	Very Low	High	Very Low	Very Low	High	Very Low	Low	Very High	Low	Very Low	High	Very Low	Very Low	Yes	No	No	>10			205	0	0	>10	11	0	0	0	0
16	60	Female	Married	8	Citizen	6000	High school or below	Eastern Province	Public	Direct from the farm owner	Very High	Moderate	Very High	Very High	High	High	Very High	Moderate	High	High	Moderate	High	Very High	Moderate	High	Yes	No	No	>10			250	0	0	>10	11	0	0	0	0
18	40	Female	Married	5	Citizen	12500	Bachelor’s	Eastern Province	Public	Direct from the farm owner	Moderate	Moderate	Moderate	Moderate	Moderate	Moderate	Moderate	Moderate	Moderate	Low	Moderate	Moderate	Moderate	Moderate	Moderate	Yes	No	No	1			125	0	0	1	1	0	0	0	0
19	58	Female	Married	7	Citizen	1000	Bachelor’s	Eastern Province	Retired	From my own farm	Very High	Moderate	Very High	Very High	High	High	Very High	High		Very High		Very High	Very High	Very High	Very High	Yes	No	No	>10			0	0	0	>10	11	0	0	0	0
20	56	Female	Married	4	Citizen	12000	High school or below	Central Province	Public	Supermarkets	Very High	Moderate	Moderate	High	High	Very High	Very High	Very High	Very High	Very High	Moderate	High	Very High	Moderate	High	Yes	No	No	2			60	0	0	2	2	0	0	0	0
21	64	Female	Married	4	Citizen	60000	High school or below	Eastern Province	Retired	From my own farm	High	Very Low	Moderate	Moderate	High	High	Moderate	Moderate	Moderate	High	High	High	High	High	High	Yes	No	No	10			110	0	0	10	10	0	0	0	0
22	47	Female	Married	7	Citizen	18000	Bachelor’s	Eastern Province	Public	Direct from the farm owner	Very High	Very Low	Very Low	Very High	Very Low	Very Low	Very High	Very Low	Very Low	Very High	Very Low	Very Low	Very High	Very Low	Very Low	Yes	No	No	>10			200	0	0	>10	11	0	0	0	0
23	28	Female	Unmarried	5	Citizen	17500	Graduate Studies	Eastern Province	Private	Other	Very High	Moderate	Very High	Very High	High	Very High	Very High	Moderate	Moderate	Very High	High	Very High	Very High	High	Very High	Yes	No	Yes	1		1	40	0	40	1	1	0	0	1	1
24	36	Female	Unmarried	8	Citizen	12000	Graduate Studies	Eastern Province	Unemployed	Direct from the farm owner	Very High	Very Low	Very Low	Very High	Very Low	Very Low	Very High	Very Low	Very Low	Very High	Very Low	Very Low	Very High	Very Low	Very Low	Yes	No	No	>10			300	0	0	>10	11	0	0	0	0
26	21	Female	Unmarried	4	Citizen	11000	Bachelor’s	Eastern Province	Student	From my own farm	Very High	Low	Very High	Very High	Low	Very High	Very High	Moderate	High	Very High	High	High	Very High	Low	Very High	Yes	No	No	>10			80	0	0	>10	11	0	0	0	0
29	36	Male	Married	4	Citizen	20000	Bachelor’s	Eastern Province	Public	Dates market	Low	Moderate	Moderate	Very High	Moderate	High	Very High	Moderate	High	Very High	Moderate	High	High	Moderate	Very High	Yes	No	Yes	>10		5	300	0	250	>10	11	0	0	5	5
30	55	Male	Married	6	Citizen	10500	Diploma	Eastern Province	Retired	Supermarkets	High	High	High	Very High	Very High	Very High	Very Low	Very Low	Very Low	High	Moderate	Moderate	High	High	Moderate	Yes	Yes	No	>10	8		0	0	0	>10	11	8	8	0	0
31	19	Female	Unmarried	7	Citizen	1000	Bachelor’s	Central Province	Student	Dates market	High	Moderate	Moderate	Very High	High	High	Moderate	Moderate	Moderate	Very High	Very High	High	Moderate	Low	Moderate	Yes	Yes	Yes	2	3	3	30	30	35	2	2	3	3	3	3
32	50	Male	Married	7	Citizen	24000	Graduate Studies	Eastern Province	Private	Other	Very High	Very Low	Very High	High	Very Low	Very High	Very Low	Very Low	Very Low	High	Very Low	Low	Very High	Very High	Very High	Yes	No	Yes	>10		>10	265	0	300	>10	11	0	0	>10	11
33	40	Female	Unmarried	10	Citizen	30000	Graduate Studies	Eastern Province	Private	Other	Low	Low	Very Low	Moderate	Low	Low	Very Low	Very Low	Very Low	High	High	Low	Moderate	Very High	Low	No	No	No							0	0	0	0	0	0
34	27	Female	Unmarried	13	Citizen	500	Bachelor’s	Eastern Province	Unemployed	Direct from the farm owner	Very High	Moderate	High	Very High	Very High	High	High	High	High	High	Very High	Very High	Very High	Moderate	Very High	Yes	No	No	0.5			20	0	0	0.5	0.5	0	0	0	0
35	22	Female	Unmarried	6	Citizen	1000	Bachelor’s	Eastern Province	Student	Dates market	Very High	High	Very High	High	Moderate	Very High	High	Moderate	Very High	High	Moderate	Very High	High	Moderate	Very High	Yes	No	Yes	1		2	70	0	70	1	1	0	0	2	2
36	24	Female	Unmarried	10	Citizen	0	Bachelor’s	Eastern Province	Student	Direct from the farm owner	Very High	Very High	Very High	High	High	High	Very High	Very High	Very High	Very High	Very High	Very High	Very High	Very High	Very High	Yes	No	No	1			50	0	0	1	1	0	0	0	0
37	35	Female	Married	4	Citizen	4500	Graduate Studies	Central Province	Unemployed	Dates market	Moderate	Moderate	High	Moderate	Moderate	High	Low	Low	Low	Very High	Moderate	Very High	Very High	Very High	Very High	No	No	Yes			2	0	0	25	0	0	0	0	2	2
39	55	Male	Unmarried	5	Citizen	29000	Graduate Studies	Other	Public	Supermarkets	Low	Low	Very High	High	High	Very High	Very Low	Very Low	Very Low	Very High	Very High	Very High	Very High	Very High	Very High	No	No	Yes			5	0	0	300	0	0	0	0	5	5
40	42	Male	Married	5	Citizen	15000	Bachelor’s	Eastern Province	Public	Dates market	Very High	High	High	Very High	High	High	High	High	High	Very High	High	High	Very High	High	High	Yes	Yes	Yes	10	4	4	200	150	145	10	10	4	4	4	4
41	61	Male	Married	4	Citizen	31000	Bachelor’s	Eastern Province	Private	Dates market	High	Very Low	Very Low	High	Very Low	Very Low	Moderate	Very Low	Very Low	High	Very Low	Very Low	Moderate	Very Low	Very Low	Yes	No	No	>10			300	0	0	>10	11	0	0	0	0
42	42	Male	Married	5	Citizen	30500	Graduate Studies	Central Province	Private	Dates market	Low	Low	Very High	Low	Low	Very High	Very Low	Very Low	Very Low	Very Low	Very Low	High	Very Low	Very Low	Very High	No	No	Yes			3	0	0	50	0	0	0	0	3	3
43	29	Male	Unmarried	0	Citizen	20000	Bachelor’s	Central Province	Private	Dates market	High	Low	Very High	High	Moderate	Very High	High	Moderate	Very High	High	Moderate	Very High	High	Moderate	Very High	Yes	No	Yes	>10		>10	300	0	300	>10	11	0	0	>10	11
44	49	Male	Married	8	Citizen	12000	Diploma	Eastern Province	Private	Direct from the farm owner	Very High	High	High	Very High	High	High	Very High	Very High	Very High	Moderate	Moderate	Moderate	Moderate	High	Moderate	Yes	No	No	>10			300	0	0	>10	11	0	0	0	0
45	35	Female	Married	4	Citizen	7000	Diploma	Eastern Province	Unemployed	From my own farm	Low	Very Low	Very High	Moderate	Moderate	Very High	Moderate	Low	Very High	Moderate	Moderate	Low	Moderate	Moderate	Very High	Yes	No	No	0.5			15	0	0	0.5	0.5	0	0	0	0
46	19	Female	Unmarried	7	Citizen	10000	Bachelor’s	Eastern Province	Student	Direct from the farm owner	Very High	Moderate	Moderate	Very High	Moderate	Low	High	Very Low	Very Low	Very High	Very Low	Very Low	Very High	Very Low	Very Low	Yes	No	No	2			70	0	0	2	2	0	0	0	0
47	21	Female	Unmarried	7	Citizen	30000	Bachelor’s	Eastern Province	Student	Dates market	High	Moderate	Moderate	Moderate	Moderate	Moderate	High	Moderate	High	High	Very High	Very High	Very High	Very High	Low	Yes	No	No	2			50	0	0	2	2	0	0	0	0
48	60	Male	Married	5	Citizen	30500	Bachelor’s	Eastern Province	Retired	From my own farm	Very High	Very Low	Very Low	Very High	Very Low	Very Low	Low	Very Low	Very Low	Very High	Very Low	Very Low	Very High	Very Low	Very Low	Yes	No	No	>10			250	0	0	>10	11	0	0	0	0
49	26	Female	Married	4	Citizen	0	Bachelor’s	Eastern Province	Unemployed	Dates market	Very High	Moderate	Low	Very High	Very High	Moderate	Moderate	Moderate	High	Very High	High	Moderate	Very High	High	Low	Yes	No	No	2			120	0	0	2	2	0	0	0	0
51	50	Male	Married	7	Citizen	52000	Graduate Studies	Central Province	Private	Dates market	High	Very High	High	Moderate	Very High	Very High	High	Moderate	Very High	Moderate	Very High	Very High	Moderate	Very High	Very High	No	Yes	No		8		0	200	0	0	0	8	8	0	0
52	36	Female	Married	2	Citizen	5500	Bachelor’s	Central Province	Private	Dates market	Moderate	Low	High	Moderate	Moderate	High	Very Low	Very Low	Moderate	High	High	High	High	High	High	Yes	Yes	Yes	0.5	0.5	0.5	45	25	50	0.5	0.5	0.5	0.5	0.5	0.5
53	64	Male	Married	9	Citizen	50000	Bachelor’s	Other	free businees	Dates market	Very High	Very High	Very High	Very High	High	Very High	Very Low	Very Low	Very Low	Very High	Very High	Very High	Very High	Very High	Very High	Yes	No	Yes	>10		>10	200	0	200	>10	11	0	0	>10	11
54	65	Female	Married	3	Citizen	9000	Graduate Studies	Eastern Province	Retired	Direct from the farm owner	High	Low	Low	Moderate	High	Very High	High	High	High	High	Moderate	Moderate	High	Moderate	Moderate	Yes	No	No	>10			80	0	0	>10	11	0	0	0	0
56	35	Female	Married	5	Citizen	20500	Bachelor’s	Eastern Province	Public	Direct from the farm owner	High	Very High	High	High	Very High	High	High	High	Very High	Moderate	Very High	Very High	Moderate	Very High	High	No	Yes	No		6		0	300	0	0	0	6	6	0	0
57	31	Male	Unmarried	0	Citizen	0	High school or below	Other	Unemployed	Dates market	Low	Moderate	Very High	Low	Low	High	Very Low	Very Low	Very Low	Low	Very Low	High	High	High	High	No	Yes	Yes		10	10	0	125	130	0	0	10	10	10	10
58	63	Male	Married	8	Citizen	18000	Bachelor’s	Central Province	Retired	Dates market	Moderate	Moderate	High	Moderate	Moderate	High	Low	Low	Low	High	High	High	Very High	High	High	No	Yes	Yes		>10	>10	0	175	230	0	0	>10	11	>10	11
60	50	Male	Married	7	Citizen	60000	Graduate Studies	Central Province	Public	From my own farm	Moderate	Low	Very High	High	Low	Low	Moderate	Low	Moderate	Moderate	Low	Moderate	High	Low	Very High	Yes	No	Yes	>10		>10	295	0	300	>10	11	0	0	>10	11
61	38	Male	Married	5	Citizen	22500	Bachelor’s	Eastern Province	Public	Dates market	Low	High	Very High	High	Moderate	Low	Moderate	Moderate	Moderate	High	High	Low	Low	Moderate	High	No	Yes	Yes		0.5	0.5	0	10	15	0	0	0.5	0.5	0.5	0.5
62	50	Female	Married	10	Citizen	0	High school or below	Central Province	free businees	Direct from the farm owner	Moderate	Moderate	Very Low	Moderate	Moderate	Moderate	Very High	Moderate	Moderate	Moderate	Moderate	Moderate	Moderate	Moderate	Very High	No	No	Yes			>10	0	0	185	0	0	0	0	>10	11
63	48	Male	Unmarried	1	Citizen	13500	Bachelor’s	Central Province	Public	Dates market	Moderate	Moderate	Moderate	Moderate	Moderate	Moderate	Very Low	Very Low	Very Low	Moderate	Very High	Very High	Moderate	Very High	Very High	No	Yes	Yes		6	>10	0	155	300	0	0	6	6	>10	11
65	20	Female	Unmarried	7	Citizen	30000	Bachelor’s	Eastern Province	free businees	From my own farm	High	Low	Moderate	Moderate	Low	Moderate	High	Moderate	High	High	Moderate	High	High	High	Moderate	Yes	No	No	2			5	0	0	2	2	0	0	0	0
66	43	Male	Married	6	Citizen	14000	High school or below	Other	Public	Dates market	High	Very High	High	High	High	High	Very Low	Very Low	Very Low	Moderate	High	Moderate	Low	High	Moderate	Yes	Yes	Yes	6	6	6	60	75	55	6	6	6	6	6	6
69	33	Male	Unmarried	6	Citizen	11500	Graduate Studies	Central Province	Public	Dates market	Very High	Moderate	Moderate	Very High	Moderate	High	Moderate	Moderate	Moderate	High	Moderate	Moderate	Very High	High	High	Yes	Yes	Yes	>10	3	6	200	60	100	>10	11	3	3	6	6
70	50	Female	Married	7	Citizen	19500	Bachelor’s	Eastern Province	Public	From my own farm	Very High	Moderate	Low	Very High	Low	Low	Very High	Low	Low	Very High	Low	Moderate	Very High	Moderate	High	Yes	No	No	>10			170	0	0	>10	11	0	0	0	0
71	29	Male	Married	2	Citizen	10500	Diploma	Central Province	Private	Direct from the farm owner	Low	Low	Moderate	Low	Moderate	Moderate	Low	High	Very High	Low	Very High	Very High	Moderate	High	Very High	No	Yes	Yes		>10	>10	0	205	240	0	0	>10	11	>10	11
73	54	Male	Married	6	Citizen	15500	Diploma	Central Province	Retired	Direct from the farm owner	Moderate	Moderate	Moderate	Moderate	Moderate	Moderate	Moderate	Moderate	Moderate	High	High	High	High	Moderate	Moderate	Yes	Yes	Yes	6	5	8	280	210	255	6	6	5	5	8	8
74	53	Female	Unmarried	5	Citizen	12000	Bachelor’s	Eastern Province	Public	Other	Very High	Moderate	High	Very High	Moderate	High	Very High	Moderate	High	Very High	Moderate	High	Very High	Moderate	High	Yes	No	No	5			300	0	0	5	5	0	0	0	0
75	38	Male	Unmarried	0	Citizen	2500	Bachelor’s	Eastern Province	free businees	Supermarkets	Very High	Low	Low	Very High	Low	Low	Very High	Low	Low	Very High	Low	Low	Very High	Low	Low	Yes	No	No	10			300	0	0	10	10	0	0	0	0
76	61	Male	Married	15	Citizen	18500	High school or below	Eastern Province	Retired	Dates market	Moderate	Very High	Very High	Moderate	Moderate	Moderate	High	Moderate	High	Moderate	Moderate	Moderate	High	High	High	Yes	Yes	Yes	5	5	5	80	110	145	5	5	5	5	5	5
77	40	Male	Married	2	Citizen	14500	Bachelor’s	Eastern Province	Public	Supermarkets	Very High	High	Very High	Moderate	High	High	Very High	Very High	Very High	Very High	Very High	Very High	Very High	Very High	Very High	Yes	Yes	Yes	2	2	2	20	20	20	2	2	2	2	2	2
78	64	Female	Married	6	Citizen	10000	High school or below	Eastern Province	Retired	Dates market	Very High	Moderate	Moderate	Moderate	High	Moderate	High	High	High	High	Moderate	Moderate	High	High	High	Yes	No	No	5			200	0	0	5	5	0	0	0	0
79	55	Female	Married	8	Citizen	11000	Bachelor’s	Eastern Province	Retired	Direct from the farm owner	Very High	Moderate	High	Very High	High	Very High	Very Low	Very Low	Very Low	Moderate	Moderate	Low	Very High	Very High	Very High	Yes	No	No	>10			300	0	0	>10	11	0	0	0	0
80	54	Male	Married	8	Citizen	8000	Diploma	Central Province	Private	Supermarkets	Moderate	High	High	Moderate	Low	High	Very Low	Very Low	Very Low	High	High	High	High	High	High	Yes	Yes	Yes	>10	>10	>10	300	300	300	>10	11	>10	11	>10	11
81	60	Female	Married	6	Citizen	12000	Diploma	Eastern Province	Retired	Dates market	Very High	Moderate	Very Low	Very High	High	Moderate	Very High	Very High	Moderate	Very High	Moderate	Low	Moderate	Moderate	Low	Yes	Yes	No	10	1		300	100	0	10	10	1	1	0	0
82	55	Male	Married	4	Citizen	19000	Bachelor’s	Other	Public	Dates market	Very Low	Very High	Moderate	Moderate	Moderate	Moderate	Very Low	Very Low	Very Low	Very High	Very High	Very High	Very High	Very High	Very High	No	Yes	Yes		>10	>10	0	200	180	0	0	>10	11	>10	11
83	50	Male	Married	7	Citizen	23500	High school or below	Eastern Province	Private	From my own farm	Very High	Moderate	Very Low	Very High	Low	Low	Very High	Low	Low	Very High	Low	Low	Very High	Low	Low	Yes	No	No	>10			110	0	0	>10	11	0	0	0	0
85	41	Female	Married	5	Citizen	3000	Bachelor’s	Eastern Province	Private	Supermarkets	High	Very High	High	Very High	High	High	Very High	Very High	Very High	High	High	High	High	High	Very High	Yes	No	No	2			300	0	0	2	2	0	0	0	0
86	40	Male	Married	4	Citizen	18000	Bachelor’s	Central Province	Private	Supermarkets	Very Low	Very Low	Moderate	Very Low	Very Low	Very Low	Very Low	Very Low	Very Low	Very Low	Very Low	Very Low	Very Low	Very Low	Very Low	No	No	No							0	0	0	0	0	0
87	31	Male	Unmarried	0	Citizen	7000	Bachelor’s	Eastern Province	Private	Direct from the farm owner	Very High	Low	Very Low	Very High	Very Low	Very Low	Very Low	Very Low	Very Low	Very High	Very Low	Low	Very High	Very Low	Very Low	Yes	No	No	>10			280	0	0	>10	11	0	0	0	0
89	33	Male	Married	2	Citizen	8000	Bachelor’s	Eastern Province	Public	Direct from the farm owner	Very High	Very Low	Very Low	Moderate	High	Very High	Very High	Moderate	Moderate	Very High	Low	Low	Very High	High	Very High	Yes	No	No	10			245	0	0	10	10	0	0	0	0
90	27	Male	Married	14	Citizen	9500	Bachelor’s	Other	Unemployed	Dates market	High	Very High	Moderate	Moderate	Moderate	Moderate	Low	High	Moderate	Moderate	High	Moderate	Moderate	Moderate	Moderate	No	Yes	No		10		0	80	0	0	0	10	10	0	0
91	35	Male	Married	3	Citizen	10000	Bachelor’s	Eastern Province	Private	Dates market	High	Moderate	High	Moderate	Moderate	High	Very High	Moderate	High	Very High	Moderate	Moderate	Very High	High	High	Yes	No	No	10			300	0	0	10	10	0	0	0	0
92	29	Male	Married	2	Citizen	10000	Bachelor’s	Central Province	Public	Other	Moderate	Moderate	High	Moderate	Moderate	Moderate	Low	Low	Low	Moderate	Moderate	Moderate	Moderate	Moderate	Moderate	No	Yes	Yes		1	5	0	0	0	0	0	1	1	5	5
94	55	Female	Married	8	Citizen	47000	Bachelor’s	Eastern Province	Public	Direct from the farm owner	Very High	Moderate	Moderate	Very High	Moderate	Moderate	Very High	Moderate	Moderate	Very High	Moderate	Moderate	Very High	Moderate	Moderate	Yes	No	Yes	6		3	80	0	80	6	6	0	0	3	3
95	61	Male	Married	8	Citizen	60000	Bachelor’s	Eastern Province	free businees	From my own farm	Very High	Very Low	Very Low	Very High	Very Low	Very Low	Very High	Very Low	Very Low	Very High	Very Low	Very Low	Very High	Very Low	Very Low	Yes	No	No	>10			0	0	0	>10	11	0	0	0	0
96	55	Male	Married	7	Citizen	20500	Bachelor’s	Central Province	free businees	Dates market	Very Low	Very High	Low	Very Low	Very High	Low	Very Low	Low	Very Low	Low	High	Moderate	Low	High	Moderate	No	Yes	No		>10		0	250	0	0	0	>10	11	0	0
97	70	Male	Married	14	Citizen	13500	High school or below	Central Province	Retired	Dates market	High	High	Very High	Very High	High	Very High	High	High	Very High	High	High	High	High	High	Very High	Yes	No	Yes	>10		8	210	0	215	>10	11	0	0	8	8
98	52	Male	Married	7	Citizen	31500	Bachelor’s	Eastern Province	Public	Direct from the farm owner	Very High	Very Low	Very Low	Very High	Very Low	Very Low	High	Low	Low	Very High	Low	Low	Very High	Moderate	Moderate	Yes	No	No	>10			300	0	0	>10	11	0	0	0	0
99	59	Male	Married	6	Citizen	18000	Bachelor’s	Eastern Province	Public	Direct from the farm owner	Very High	Very Low	Very Low	Moderate	Moderate	High	High	Low	Low	Very High	Moderate	Moderate	High	Moderate	Moderate	Yes	No	No	>10			300	0	0	>10	11	0	0	0	0
100	21	Female	Unmarried	0	Citizen	500	High school or below	Eastern Province	Student	Other	Moderate	Moderate	Moderate	Moderate	Moderate	Moderate	Moderate	Moderate	Moderate	Moderate	Moderate	Moderate	Moderate	Moderate	Moderate	Yes	Yes	Yes	0.5	0.5	0.5	5	0	5	0.5	0.5	0.5	0.5	0.5	0.5
101	47	Male	Married	5	Citizen	10500	Bachelor’s	Other	Public	Dates market	Moderate	Moderate	Very High	Moderate	Moderate	Very High	Moderate	Moderate	Very High	Moderate	Moderate	Very High	Moderate	Moderate	Very High	No	No	Yes			2	0	0	100	0	0	0	0	2	2
102	40	Female	Unmarried	3	Citizen	0	High school or below	Eastern Province	Unemployed	From my own farm	Very High		Moderate	Very High	Very Low	Moderate	Very High	Very Low	Moderate	Very High	Low	Moderate	Very High	Low	Moderate	Yes	No	No	5			85	0	0	5	5	0	0	0	0
104	54	Male	Married	7	Citizen	12000	Graduate Studies	Central Province	Public	Supermarkets	High	Low	Very High	Moderate	Low	Very High	Low	High	Very High	Very High	High	Very High	Moderate	High	Very High	Yes	No	Yes	6		>10	250	0	200	6	6	0	0	>10	11
105	35	Male	Married	5	Citizen	10000	Graduate Studies	Eastern Province	Private	Direct from the farm owner	Very High	Low	Very Low	Very High	Low	Very Low	Low	Low	Very Low	Very High	Moderate	Very Low	High	Moderate	Low	Yes	No	No	4			125	0	0	4	4	0	0	0	0
107	35	Female	Unmarried	5	Citizen	12000	Graduate Studies	Eastern Province	Unemployed	Dates market	High	Very Low	High	High	Very Low	High	Very Low	Very Low	Very Low	Moderate	Very Low	Moderate	Very High	Very Low	Very High	No	No	No							0	0	0	0	0	0
109	58	Male	Married	14	Citizen	13000	Diploma	Other	Retired	Supermarkets	Low	Low	High	Low	Low	High	Low	Low	Moderate	Low	Low	High	Low	Low	High	No	No	Yes			1	0	0	40	0	0	0	0	1	1
111	60	Male	Married	5	Citizen	8000	Diploma	Eastern Province	Retired	Direct from the farm owner	Moderate	Moderate	Moderate	Moderate	Moderate	Moderate	Low	Very Low	Very Low	Low	High	High	Very High	Low	Moderate	Yes	No	No	>10			300	0	0	>10	11	0	0	0	0
113	60	Female	Married	7	Citizen	13000	Diploma	Eastern Province	Public	Dates market	Very High	Moderate	Very Low	Very High	Moderate	Very Low	Moderate	High	Very High	Very High	Low	Very Low	Very High	Moderate	Very Low	Yes	No	No	0.5			60	0	0	0.5	0.5	0	0	0	0
114	40	Male	Married	4	Citizen	12000	Bachelor’s	Central Province	Private	Supermarkets	Low	Moderate	High	Moderate	High	Very High	Very Low	Very Low	Very Low	Low	Moderate	High	Very Low	Moderate	High	Yes	Yes	Yes	8	8	8	90	110	125	8	8	8	8	8	8
115	48	Female	Married	7	Citizen	3500	Bachelor’s	Eastern Province	free businees	Direct from the farm owner	Very High	Low	Low	Very High	Low	Low	Very High	Low	Low	Very High	Low	Low	Very High	Low	Low	Yes	No	No	>10			275	0	0	>10	11	0	0	0	0
116	44	Male	Married	3	Citizen	10000	Bachelor’s	Eastern Province	Public	From my own farm	Moderate	Moderate	Very Low	Moderate	Moderate	Very Low	High	Very Low	Very Low	High	High	Low	Very High	Very High	High	Yes	Yes	No	>10	2		60	5	0	>10	11	2	2	0	0
117	67	Male	Married	4	Citizen	15000	Bachelor’s	Eastern Province	Retired	Direct from the farm owner	Very High	Low	Low	Very High	Low	Low	Low	Low	Very High	Very High	Low	Low	Very High	Low	Low	Yes	No	No	>10			300	0	0	>10	11	0	0	0	0
118	48	Female	Unmarried	0	Citizen	0	Bachelor’s	Eastern Province	Unemployed	Supermarkets	High	Moderate	Moderate	High	Moderate	Moderate	Moderate	Moderate	Moderate	High	Moderate	Moderate	High	Moderate	Moderate	Yes	No	No	8			155	0	0	8	8	0	0	0	0
119	60	Female	Married	4	Citizen	13500	High school or below	Eastern Province	Retired	Direct from the farm owner	High	High	Moderate	Very High	Moderate	High	High	High	High	High	High	Moderate	Moderate	High	High	Yes	No	No	>10			300	0	0	>10	11	0	0	0	0
120	39	Male	Married	4	Citizen	6500	Bachelor’s	Eastern Province	Private	Dates market	Very High	High	High	Very High	High	High	Very High	Very High	Very High	Very High	Very High	Very High	Very High	Very High	Very High	Yes	No	Yes	4		4	120	0	115	4	4	0	0	4	4
121	55	Female	Married	7	Citizen	11000	High school or below	Eastern Province	Public	Direct from the farm owner	Very High	High	Moderate	High	Moderate	Moderate	Very High	Very High	High	High	High	Very High	Very High	High	Very High	Yes	No	No	>10			175	0	0	>10	11	0	0	0	0
122	42	Female	Unmarried	2	Citizen	12500	Graduate Studies	Eastern Province	Public	Direct from the farm owner	Very High	Very Low	Very Low	High	Moderate	Moderate	Moderate	Very Low	Very Low	Very High	Very Low	Very Low	Very High	Very Low	Very Low	Yes	No	No	>10			300	0	0	>10	11	0	0	0	0
126	36	Female	Married	6	Citizen	9500	Bachelor’s	Eastern Province	Public	Dates market	Very High	Very Low	Moderate	Very High	Moderate	Moderate	Very High	Moderate	Moderate	Very High	Moderate	Moderate	Very High	Moderate	Moderate	Yes	No	No	10			300	0	0	10	10	0	0	0	0
127	30	Female	Unmarried	11	Citizen	9000	Bachelor’s	Eastern Province	Private	From my own farm	High	Very Low	Very Low	Moderate	Moderate	Moderate	Very High	Very Low	Very Low	Very High	Very Low	Very Low	High	Very Low	Very Low	Yes	No	No	1			40	0	0	1	1	0	0	0	0
128	55	Female	Married	7	Citizen	11000	Diploma	Eastern Province	Retired	Dates market	High	High	Very High	High	High	Very High	High	High	High	High	High	High	Moderate	Moderate	High	Yes	No	No	6			300	0	0	6	6	0	0	0	0
129	62	Female	Married	7	Citizen	7500	High school or below	Eastern Province	Retired	From my own farm	Very High			High			Very Low			Moderate			High			Yes	No	No	>10			0	0	0	>10	11	0	0	0	0
132	27	Male	Unmarried	5	Citizen	8000	Bachelor’s	Eastern Province	Private	Dates market	Very High	High	Very High	Moderate	Moderate	Moderate	Moderate	Moderate	Very High	High	Very High	Very High	Moderate	Very High	Very High	Yes	No	No	2			0	0	0	2	2	0	0	0	0
133	20	Male	Unmarried	9	Citizen	0	Bachelor’s	Eastern Province	Student	From my own farm	Very High	High	Very Low	Moderate	Low	Very Low	Very High	Moderate	High	Very High	Moderate	Very Low	Very High	Moderate	Low	Yes	No	No	>10			30	0	0	>10	11	0	0	0	0
135	21	Female	Unmarried	10	Citizen	60000	Bachelor’s	Eastern Province	Student	From my own farm	Very High	Low	High	High	Very Low	Moderate	Very High	Low	High	Very High	Low	High	Very High	Moderate	High	Yes	No	Yes	6		0.5	155	0	155	6	6	0	0	0.5	0.5
136	21	Female	Unmarried	8	Citizen	30000	Bachelor’s	Eastern Province	Public	Dates market	High	Moderate	High	Moderate	Moderate	Moderate	Moderate	Moderate	Moderate	Very High	High	High	High	Moderate	Moderate	Yes	No	Yes	8		3	200	0	110	8	8	0	0	3	3
137	23	Female	Married	3	Citizen	11000	Bachelor’s	Eastern Province	Unemployed	From my own farm	Very High	Moderate	Very High	High	High	Very High	High	High	High	Very High	High	Very High	Very High	Moderate	Very High	Yes	No	No	4			45	0	0	4	4	0	0	0	0
138	23	Female	Unmarried	9	Citizen	500	Bachelor’s	Eastern Province	Student	Dates market	High	Low	Low	High	Moderate	Moderate	Very High	Moderate		High	High	High	Very High	High	Moderate	Yes	No	No	6			300	0	0	6	6	0	0	0	0
139	22	Male	Unmarried	0	Citizen	1000	Bachelor’s	Eastern Province	Student	Dates market	Very High	Very Low	Moderate	High	High	High	Low	Low	Very High	High	Moderate	High	High	Low	High	Yes	No	Yes	5		3	100	0	75	5	5	0	0	3	3
140	26	Male	Married	2	Citizen	17000	Bachelor’s	Eastern Province	free businees	Supermarkets	Very High	Very Low	Low	High	Very High	Very Low	Low	Very Low	Very Low	Moderate	Very High	Low	Moderate	Very Low	Moderate	Yes	No	No	0.5			50	0	0	0.5	0.5	0	0	0	0
141	59	Male	Married	7	Citizen	11000	Bachelor’s	Eastern Province	Retired	Dates market	High	Moderate	Moderate	Very High	Moderate	Moderate	High	Moderate	Moderate	Very High	Moderate	Moderate	Very High	Moderate	Moderate	Yes	Yes	Yes	4	1	1	85	30	30	4	4	1	1	1	1
142	27	Male	Married	2	Citizen	2500	Bachelor’s	Eastern Province	Unemployed	Dates market	Very High	Very Low	Very Low	Very High	Very Low	Very Low	Very High	Very Low	Very Low	Very High	Very Low	Very Low	Very High	Very Low	Very Low	Yes	No	No	10			100	0	0	10	10	0	0	0	0
144	50	Male	Married	6	Citizen	50000	Graduate Studies	Eastern Province	Private	Dates market	Very High	High	High	High	Moderate	Very High	Moderate	Low	Moderate	High	Moderate	Very High	High	High	Very High	Yes	Yes	Yes	10	10	>10	100	110	120	10	10	10	10	>10	11
145	40	Male	Married	5	Citizen	14500	Bachelor’s	Eastern Province	Public	From my own farm	Moderate	Very High	Very High	High	High	High	Moderate	Moderate	Moderate	Moderate	Moderate	Moderate	High	Moderate	Low	Yes	No	No	9			195	0	0	9	9	0	0	0	0
146	21	Male	Unmarried	4	Citizen	1000	High school or below	Eastern Province	Student	Dates market	Moderate	Moderate	High	Moderate	Moderate	High	Moderate	High	Very High	Moderate	High	Low	High	Low	Moderate	Yes	No	No	10			160	0	0	10	10	0	0	0	0
147	20	Male	Unmarried	6	Citizen	3000	Bachelor’s	Eastern Province	Student	From my own farm	High	Moderate	Very High	Very High	Moderate	Moderate	Moderate	Moderate	High	High	Moderate	Low	Moderate	Moderate	Moderate	Yes	No	No	5			100	0	0	5	5	0	0	0	0
148	40	Male	Married	6	Citizen	32000	Bachelor’s	Central Province	Public	Supermarkets	Moderate	Very High	High	Moderate	Very High	High	Moderate	Moderate	Very High	Moderate	Very High	High	High	High	Very High	Yes	Yes	Yes	8	8	8	115	110	110	8	8	8	8	8	8
149	41	Male	Married	8	Citizen	27500	Bachelor’s	Central Province	Public	Dates market	High	High	Very High	High	High	High	Moderate	Moderate	Moderate	Very High	Very High	Very High	Moderate	Moderate	Moderate	Yes	Yes	Yes	2	3	2	20	30	20	2	2	3	3	2	2
150	40	Male	Married	5	Citizen	25000	Bachelor’s	Eastern Province	Public	Dates market	Low	High	Very High	Very High	Moderate	Very High	High	Low	Very High	Moderate	High	Very High	Very Low	Moderate	High	Yes	Yes	Yes	>10	>10	>10	100	140	280	>10	11	>10	11	>10	11
151	22	Male	Married	0	Citizen	500	Bachelor’s	Eastern Province	Student	From my own farm	Very High	Moderate	Very Low	Moderate	Moderate	Very Low	Very High	Moderate	Very High	Very High	Moderate	Moderate	Very High	Moderate	Very High	Yes	No	Yes	10		2	200	0	295	10	10	0	0	2	2
152	43	Male	Married	9	Citizen	25500	Graduate Studies	Eastern Province	Public	Supermarkets	High	Moderate	Moderate	Very High	High	High	Very Low	Very Low	Very Low	Moderate	Moderate	Moderate	Very High	Very High	Very High	Yes	Yes	No	1	1		25	20	0	1	1	1	1	0	0
153	43	Male	Unmarried	6	Citizen	27000	Bachelor’s	Eastern Province	Public	Dates market	Very Low	Very High	Very High	Low	Moderate	Moderate	Moderate	High	High	Very Low	Very High	Very High	Very Low	High	High	No	Yes	Yes		>10	>10	0	180	200	0	0	>10	11	>10	11
154	20	Female	Married	3	Citizen	5000	High school or below	Central Province	free businees	Dates market	Very High	Moderate	High	Moderate	Moderate	High	Very High	Low	Moderate	Very High	High	High	High	High	High	Yes	Yes	Yes	2	1	1	60	40	50	2	2	1	1	1	1
155	39	Male	Unmarried	5	Citizen	19000	High school or below	Eastern Province	Private	Dates market	High	Very High	Very High	High	High	Moderate	Very High	High	Very High	High	Low	High	High	Very High	High	Yes	Yes	No	8	5		65	90	0	8	8	5	5	0	0
156	32	Male	Married	2	Citizen	16000	Bachelor’s	Central Province	Public	Supermarkets	Very High	High	High	Moderate	High	Very Low	Very Low	Very Low	Very Low	Moderate	Low	High	Very High	Moderate	Low	Yes	Yes	Yes	8	3	5	120	100	100	8	8	3	3	5	5
157	42	Male	Married	3	Citizen	5500	High school or below	Central Province	free businees	Dates market	High	Moderate	Moderate	Very High	Very Low	Very Low	Very High	Very Low	Very Low	Very High	Very Low	Very Low	Very High	Very Low	Very Low	Yes	No	No	>10			300	0	0	>10	11	0	0	0	0
158	59	Male	Married	7	Citizen	11500	High school or below	Eastern Province	Retired	Supermarkets	Moderate	High	High	Moderate	High	High	High	Very High	Very High	Very High	High	High	Moderate	High	High	Yes	Yes	Yes	8	3	3	100	120	120	8	8	3	3	3	3
159	18	Female	Married	0	Citizen	0	High school or below	Eastern Province	Unemployed	Dates market	Very High	Moderate	Very High	Very High	Moderate	Very High	Very High	Moderate	Very High	Very High	Moderate	Very High	Very High	Moderate	Very High	Yes	No	Yes	5		5	300	0	300	5	5	0	0	5	5
160	18	Female	Unmarried	7	Citizen	3000	High school or below	Eastern Province	Student	Dates market	High	Moderate	Moderate	Very High	Moderate	Moderate	Moderate	Moderate	Moderate	Moderate	Moderate	Moderate	Moderate	Moderate	Moderate	Yes	No	No	5			250	0	0	5	5	0	0	0	0
161	45	Female	Married	2	Citizen	3500	Bachelor’s	Eastern Province	Unemployed	Supermarkets	Moderate	High	High	Very Low	Very High	Very High	Very Low	Moderate	Very High	Very Low	Very High	Very High	Very Low	Very High	Very High	Yes	No	No	2			100	0	0	2	2	0	0	0	0
162	18	Female	Unmarried	7	Citizen	0	High school or below	Eastern Province	Unemployed	Dates market	Very High	Moderate	Very High	Very High	Moderate	Very Low	High	Moderate	Moderate	Very High	High	Moderate	Very High	Moderate	Very High	Yes	No	No	5			160	0	0	5	5	0	0	0	0
163	18	Female	Unmarried	4	Citizen	500	Diploma	Eastern Province	Student	Other	Very High	High	Very High	Very High	Very High	Very High	Very High	Very High	Very High	Very High	Very High	Very High	Very High	Very High	Very High	Yes	No	No	10			55	0	0	10	10	0	0	0	0
164	42	Female	Married	7	Citizen	2500	Bachelor’s	Eastern Province	Unemployed	Dates market	Very High	High	High	High	High	High	High	High	High	High	High	High	High	High	High	Yes	No	No	2			200	0	0	2	2	0	0	0	0
165	18	Female	Unmarried	12	Citizen	0	High school or below	Eastern Province	Student	Supermarkets	Very Low	Very High	Very High	Very High	Very Low	Very Low	Very Low	Very High	Very High	Very Low	Very High	Very High	Very Low	Very High	Very High	No	Yes	Yes		6	5	0	215	225	0	0	6	6	5	5
166	40	Male	Married	5	Citizen	15000	Bachelor’s	Eastern Province	Public	Dates market	Very High	Very Low	Very Low	Very High	Very Low	Very Low	Very High	Very Low	Very Low	Very High	Very Low	Very Low	Very High	Very Low	Very Low	Yes	No	No	4			80	0	0	4	4	0	0	0	0
167	36	Male	Married	2	Citizen	6500	Diploma	Central Province	Public	From my own farm	Very High	Very Low	Very Low	Very High	Very Low	Low	Very High	Very Low	Low	Very High	Very Low	Low	Very High	Moderate	High	Yes	No	No	5			5	0	0	5	5	0	0	0	0
169	37	Male	Married	5	Citizen	10500	Bachelor’s	Eastern Province	Public	Supermarkets	Moderate	Low	Very High	Moderate	Moderate	Moderate	Very Low	Very Low	Very Low	Moderate	Moderate	Very High	Moderate	Moderate	Moderate	No	No	Yes			0.5	0	0	20	0	0	0	0	0.5	0.5
170	65	Male	Married	11	Citizen	20500	High school or below	Eastern Province	Retired	Direct from the farm owner	Very High	Moderate	Moderate	Low	Low	Low	Moderate	High	High	Very High	Moderate	Moderate	Very High	High	High	Yes	No	No	>10			300	0	0	>10	11	0	0	0	0
171	42	Male	Married	4	Citizen	18000	Bachelor’s	Central Province	Public	Supermarkets	Moderate	Low	Very High	Very Low	Low	Very High	Low	Low	Low	Moderate	Low	Very Low	Low	Moderate	Moderate	No	No	Yes			6	0	0	140	0	0	0	0	6	6
172	41	Male	Married	4	Citizen	35500	Graduate Studies	Central Province	Public	Dates market	High	High	High	Very High	High	Moderate	Moderate	Low	Low	Very High	High	Moderate	Very High	High	Moderate	Yes	Yes	No	1	1		110	90	0	1	1	1	1	0	0
173	40	Male	Married	3	Citizen	25000	Bachelor’s	Central Province	Public	Supermarkets	Moderate	Moderate	Moderate	High	High	High	Low	Low	Low	Moderate	Moderate	Moderate	Moderate	Low	Very Low	Yes	No	No	3			30	0	0	3	3	0	0	0	0
174	42	Male	Married	5	Citizen	25000	Bachelor’s	Central Province	Public	Direct from the farm owner	Moderate	Moderate	High	High	Moderate	Very High	Moderate	Moderate	Very High	High	Moderate	Very High	Moderate	Moderate	Very High	No	Yes	Yes		0.5	0.5	0	70	150	0	0	0.5	0.5	0.5	0.5
175	18	Female	Unmarried	9	Citizen	2000	High school or below	Eastern Province	Student	Dates market	Very High	Moderate	High	High	High	Very High	Moderate	Moderate	Moderate	High	High	High	Moderate	Moderate	Moderate	Yes	No	Yes	5		10	250	0	300	5	5	0	0	10	10
176	40	Male	Married	5	Citizen	14500	Graduate Studies	Eastern Province	Public	Direct from the farm owner	High	Moderate	Moderate	High	Moderate	Very High	Very High	Low	Low	High	Low	Low	Very High	Low	High	Yes	No	No	6			300	0	0	6	6	0	0	0	0
177	40	Male	Married	2	Citizen	15500	Bachelor’s	Eastern Province	Public	Supermarkets	High	Moderate	Moderate	High	High	Moderate	Very High	High	High	Very High	High	Low	Very High	High	Low	Yes	No	No	2			25	0	0	2	2	0	0	0	0
178	20	Female	Married	3	Citizen	4000	High school or below	Eastern Province	Student	Direct from the farm owner	Very High	Moderate	Very High	Very High	Moderate	High	Very High	High	Moderate	Moderate	Very High	Very High	Moderate	High	Very High	Yes	No	Yes	2		3	110	0	160	2	2	0	0	3	3
180	33	Male	Married	3	Citizen	6000	Bachelor’s	Central Province	Private	Supermarkets	Very High	Very High	Very High	Very Low	Low	Low	Very Low	Very Low	Very Low	Very High	Very High	Very High	Very High	Very High	Very High	Yes	No	No	6			115	0	0	6	6	0	0	0	0
181	22	Male	Unmarried	6	Citizen	2000	Bachelor’s	Eastern Province	Student	From my own farm	High	Moderate	Very High	High	Moderate	Very High	Low	Low	Low	Moderate	Low	Low	High	Moderate	High	Yes	No	Yes	2		1	130	0	0	2	2	0	0	1	1
182	18	Female	Unmarried	7	Citizen	500	High school or below	Eastern Province	Student	Dates market	High	Moderate	Very High	Moderate	Moderate	Very Low	High	High	High	Very High	Moderate	Moderate	High	Moderate	Low	Yes	No	No	2			165	0	0	2	2	0	0	0	0
185	40	Male	Married	3	Citizen	17000	Graduate Studies	Central Province	Public	Dates market	Low	High	Very High	Very Low	Moderate	Very High	Very Low	Very Low	Very Low	Low	Moderate	High	Low	Low	Very High	No	No	Yes			1	0	0	200	0	0	0	0	1	1
186	42	Male	Married	5	Citizen	29500	Bachelor’s	Central Province	Public	Dates market	Very High	Very High	Moderate	Very High	Very High	Moderate	Moderate	Moderate	Moderate	Very High	Very High	Moderate	High	Very High	High	Yes	Yes	Yes	>10	6	3	280	195	160	>10	11	6	6	3	3
187	40	Male	Unmarried	0	Citizen	18000	Bachelor’s	Central Province	Public	Dates market	High	Low	High	High	Low	High	High	Low	High	High	Low	High	High	Low	High	Yes	Yes	Yes	7	>10	7	80	80	80	7	7	>10	11	7	7
188	45	Male	Married	5	Citizen	15000	Bachelor’s	Eastern Province	Public	Direct from the farm owner	Low	High	Very High	Very High	Very Low	Very Low	Very Low	Very Low	Very Low	Very High	Very Low	Very Low	Very High	Very Low	Very Low	Yes	No	No	10			300	0	0	10	10	0	0	0	0
189	23	Female	Unmarried	6	Citizen	0	Bachelor’s	Eastern Province	Unemployed	Dates market	Moderate	Moderate	Moderate	Moderate	Moderate	Moderate	Moderate	Moderate	Moderate	Moderate	Moderate	Moderate	Moderate	Moderate	Moderate	Yes	Yes	Yes	4	4	5	120	150	115	4	4	4	4	5	5
190	53	Male	Married	6	Citizen	31500	High school or below	Eastern Province	Private	Dates market	Moderate	Very High	Very High	Moderate	High	High	Low	Low	Low	Very High	Very High	Very High	High	Very High	Very High	No	Yes	Yes		10	9	0	70	60	0	0	10	10	9	9
191	24	Female	Married	0	Citizen	0	Bachelor’s	Eastern Province	Unemployed	From my own farm	Very High	Moderate	Moderate	Low	Moderate	Moderate	Moderate	Moderate	Moderate	Moderate	Moderate	Moderate	Moderate	Moderate	Moderate	Yes	No	No	9			230	0	0	9	9	0	0	0	0
194	32	Female	Married	2	Citizen	5500	Bachelor’s	Eastern Province	Private	From my own farm	Moderate	Moderate	Moderate	Moderate	Moderate	Moderate	Moderate	Moderate	Moderate	Moderate	Moderate	Moderate	Moderate	Moderate	Moderate	Yes	No	No	5			145	0	0	5	5	0	0	0	0
195	22	Female	Married	2	Citizen	10000	Bachelor’s	Eastern Province	Private	Dates market	High	Moderate	High	Very High	High	Very High	Very High	Very High	Very High	High	Very High	High	Very High	Very High	Very High	Yes	No	No	1			60	0	0	1	1	0	0	0	0
196	22	Female	Unmarried	7	Citizen	2500	Bachelor’s	Eastern Province	Student	Supermarkets	High	High	High	High	High	High	High	High	High	High	High	High	High	High	High	Yes	Yes	Yes	2	2	2	20	25	25	2	2	2	2	2	2
197	29	Female	Married	6	Citizen	2500	Diploma	Eastern Province	Unemployed	Direct from the farm owner	Very High	Low	Low	Very High	Low	Low	Very High	Low	Low	Very High	Low	Low	Very High	Low	Low	Yes	No	No	6			300	0	0	6	6	0	0	0	0
198	27	Female	Married	4	Citizen	4000	Bachelor’s	Eastern Province	Private	Supermarkets	Very High	Moderate	Low	Very High	Moderate	Low	Very High	Moderate	Low	Very High	Moderate	Low	Very High	High	Moderate	Yes	No	No	6			160	0	0	6	6	0	0	0	0
199	30	Female	Married	4	Citizen	500	Diploma	Eastern Province	Unemployed	From my own farm	Very High	Low	Low	High	Low	Moderate	Very High	Moderate	Low	Very High	Low	Low	Very High	Very Low	Very Low	Yes	No	No	4			110	0	0	4	4	0	0	0	0
200	60	Male	Married	6	Citizen	24500	Bachelor’s	Eastern Province	Retired	Dates market	Moderate	Moderate	Moderate	High	Moderate	Moderate	Low	Low	Low	High	High	High	High	High	High	Yes	No	No	10			245	0	0	10	10	0	0	0	0
201	20	Female	Unmarried	8	Citizen	1500	Diploma	Eastern Province	Student	Dates market	Moderate	Moderate	High	Moderate	Moderate	High	Moderate	Moderate	High	Moderate	Moderate	High	Moderate	Moderate	High	Yes	No	No	6			110	0	0	6	6	0	0	0	0
202	21	Female	Unmarried	18	Citizen	2500	Bachelor’s	Eastern Province	Student	From my own farm	Moderate	Moderate	High	High	Moderate	Very High	Moderate	Low	Moderate	Moderate	Low	Low	Moderate	Low	Moderate	Yes	No	Yes	3		3	300	0	300	3	3	0	0	3	3
203	19	Female	Unmarried	7	Citizen	1000	Bachelor’s	Eastern Province	Student	Supermarkets	Moderate	High	Low	Very High	Low	High	Very Low	High	Low	Moderate	High	Very High	Low	High	Moderate	No	No	Yes			2	0	0	80	0	0	0	0	2	2
204	21	Female	Unmarried	4	Citizen	5500	High school or below	Central Province	Student	Dates market	Very High	Very High	Very High	Very High	Very High	Very High	Very High	Very High	Very High	Very High	Very High	Very High	Very High	Very High	Very High	Yes	Yes	Yes	3	3	4	110	110	140	3	3	3	3	4	4
205	22	Female	Unmarried	9	Citizen	1500	Bachelor’s	Eastern Province	Student	Dates market	Moderate	Moderate	Moderate	Moderate	Moderate	Moderate	Moderate	Moderate	Moderate	Moderate	Moderate	Moderate	Moderate	Moderate	Moderate	Yes	Yes	Yes	2	2	2	200	205	210	2	2	2	2	2	2
206	23	Female	Unmarried	1	Citizen	1000	Bachelor’s	Eastern Province	Student	From my own farm	High	Low	Very Low	High	Moderate	Moderate	Very Low	Very Low	Very Low	Very Low	Very Low	Very Low	Moderate	High	Moderate	Yes	No	No	1			50	0	0	1	1	0	0	0	0
207	53	Female	Unmarried	8	Citizen	9500	Bachelor’s	Eastern Province	Public	Dates market	Moderate	Moderate	Moderate	Moderate	Moderate	Moderate	Moderate	Moderate	Moderate	Moderate	Moderate	Moderate	Moderate	Moderate	Moderate	Yes	No	Yes	2		4	120	0	140	2	2	0	0	4	4
208	21	Female	Unmarried	5	Citizen	2500	Bachelor’s	Eastern Province	Student	Dates market	High	Very High	High	Moderate	Moderate	Moderate	High	High	High	High	High	High	High	Very High	Moderate	Yes	Yes	Yes	4	8	3	145	160	135	4	4	8	8	3	3
209	23	Female	Unmarried	5	Citizen	1000	Bachelor’s	Eastern Province	Student	Dates market	High	Low	Very Low	Very High	Low	Very Low	Very High	Moderate	Very Low	Very High	Low	Moderate	Very High	Low	Moderate	Yes	No	No	6			55	0	0	6	6	0	0	0	0
210	26	Female	Unmarried	4	Citizen	3000	Bachelor’s	Eastern Province	Private	Dates market	High	Very High	Very High	High	Very High	Very High	Moderate	High	High	Very High	Very High	High	Very High	Very High	High	Yes	Yes	No	0.5	0.5		60	80	0	0.5	0.5	0.5	0.5	0	0
211	22	Female	Unmarried	8	Citizen	30000	Bachelor’s	Eastern Province	Student	Supermarkets	High	Moderate	Very High	High	Moderate	Very High	High	High	High	Moderate	Moderate	Moderate	Moderate	Moderate	Moderate	Yes	No	Yes	1		2	205	0	100	1	1	0	0	2	2
212	20	Female	Unmarried	0	Citizen	1500	Bachelor’s	Eastern Province	Student	Supermarkets	Very High	Very High	Very High	Very High	Very High	Very High	Very High	Very High	Very High	Very High	Very High	Very High	Very High	Very High	Very High	Yes	No	No	6			225	0	0	6	6	0	0	0	0
213	28	Female	Unmarried	9	Citizen	500	Bachelor’s	Eastern Province	Unemployed	Supermarkets	Low	Very High	Moderate	Moderate	Moderate	Moderate	High	Very High	High	Moderate	Very High	Moderate	High	Moderate	Moderate	No	Yes	Yes		2	0.5	0	65	20	0	0	2	2	0.5	0.5
215	20	Female	Unmarried	7	Citizen	0	Bachelor’s	Eastern Province	Student	Dates market	High	Low	Very High	High	Low	Very High	Moderate	Very Low	Very High	Moderate	Very Low	High	Moderate	Very Low	Moderate	Yes	No	Yes	1		2	40	0	60	1	1	0	0	2	2
216	20	Female	Unmarried	9	Citizen	15000	Diploma	Eastern Province	Student	Dates market	Very High	High	High	Moderate	Moderate	Moderate	High	High	High	Very High	High	High	Very High	Very High	Very High	Yes	No	No	2			70	0	0	2	2	0	0	0	0
217	23	Male	Unmarried	0	Citizen	11000	Bachelor’s	Eastern Province	Student	From my own farm	High	Very High	Very High	Very High	Very High	Very High	Very High	Very High	Very High	Very High	Very High	High	Very High	Moderate	High	Yes	Yes	Yes	>10	4	4	300	35	300	>10	11	4	4	4	4
218	21	Female	Unmarried	3	Citizen	1000	Bachelor’s	Eastern Province	Student	Dates market	Moderate	Moderate	Moderate	Moderate	Moderate	Moderate	Moderate	Moderate	High	Moderate	Moderate	Moderate	Moderate	Moderate	Moderate	No	No	Yes			3	0	0	300	0	0	0	0	3	3
219	20	Female	Unmarried	4	Citizen	0	Diploma	Eastern Province	free businees	Dates market	Moderate	Moderate	Very High	Moderate	High	Very High	Low	Low	Low	Moderate	Low	High	Moderate	Low	Low	Yes	No	No	0.5			85	0	0	0.5	0.5	0	0	0	0
222	29	Female	Married	0	Citizen	14500	Bachelor’s	Central Province	free businees	Dates market	Low	Low	Very High	Low	Low	Very High	Low	Low	Very High	Very Low	Very Low	Low	Very Low	Very Low	Very High	No	No	Yes			>10	0	0	300	0	0	0	0	>10	11
223	43	Male	Married	4	Resident	10000	Graduate Studies	Central Province	Private	Supermarkets	Moderate	Moderate	Very High	Moderate	Moderate	Very High	Moderate	Moderate	Very High	Moderate	Moderate	Very High	Moderate	Moderate	Very High	No	No	Yes			4	0	0	80	0	0	0	0	4	4
224	25	Male	Unmarried	9	Citizen	7500	Bachelor’s	Eastern Province	Public	Direct from the farm owner	Very High	Very High	Very High	Very High	Moderate	Moderate	Very Low	Very Low	Very Low	Very High	Moderate	Low	High	Very High	Moderate	Yes	Yes	Yes	4	2	2	85	45	45	4	4	2	2	2	2
225	22	Female	Unmarried	6	Citizen	8000	Bachelor’s	Eastern Province	Unemployed	Direct from the farm owner	High	Moderate	Very High	High	Low	Very High	Very High	Very Low	Moderate	Very High	Moderate	Moderate	Very High	High	Moderate	Yes	No	No	3			100	0	0	3	3	0	0	0	0
226	40	Male	Married	6	Citizen	15500	Diploma	Eastern Province	Private	Dates market	Very High	Moderate	Very High	Very High	Moderate	Moderate	Very Low	Very Low	Very Low	Very High	Very High	Very High	Very High	Moderate	Very High	Yes	No	No	1			50	0	0	1	1	0	0	0	0
227	25	Female	Married	3	Citizen	2500	Bachelor’s	Eastern Province	Student	Direct from the farm owner	Moderate	Low	Moderate	High	Low	Low	Very High	Low	Moderate	Very High	Low	Low	Low	Low	Very High	Yes	No	Yes	2		0.5	40	0	50	2	2	0	0	0.5	0.5
228	22	Female	Unmarried	6	Citizen	20000	Bachelor’s	Eastern Province	Student	From my own farm	Moderate	Low	Moderate	High	Low	High	High	Moderate	High	High	Low	High	High	Low	High	Yes	No	Yes	>10		0.5	145	0	105	>10	11	0	0	0.5	0.5
229	30	Female	Married	5	Citizen	6000	Bachelor’s	Eastern Province	Unemployed	From my own farm	Very High	Moderate	Very High	Very High	Very High	Very High	Moderate	Low	Very High	High	Moderate	Very High	Very High	High	High	Yes	No	No	>10			25	0	0	>10	11	0	0	0	0
230	24	Female	Married	3	Citizen	12500	Bachelor’s	Other	Public	Supermarkets	Very High	Very High	Very High	Moderate	Moderate	Very High	Very High	Very High	Very High	Very High	Very High	Very High	Very High	Very High	Very High	Yes	Yes	Yes	3	3	3	200	135	145	3	3	3	3	3	3
231	23	Female	Unmarried	10	Citizen	500	Bachelor’s	Eastern Province	Student	Dates market	Very High	High	Very High	High	High	High	Very High	High	High	Very High	Very High	Very High	Very High	Moderate	Moderate	Yes	No	No	1			50	0	0	1	1	0	0	0	0
232	22	Female	Married	3	Citizen	7000	Bachelor’s	Eastern Province	Student	From my own farm	Moderate	High	High	High	Very High	High	High	High	Very High	Very High	High	Moderate	Very High	High	Moderate	Yes	No	No	2			35	0	0	2	2	0	0	0	0
233	23	Female	Unmarried	9	Citizen	6500	Bachelor’s	Eastern Province	Student	Other	Very Low	Very Low	Very Low	Very Low	Very Low	Very Low	Very Low	Very Low	Very Low	Very Low	Very Low	Very Low	Very Low	Very Low	Very Low	No	No	No							0	0	0	0	0	0
234	21	Female	Unmarried	4	Citizen	1000	High school or below	Eastern Province	Student	Direct from the farm owner	Moderate	Moderate	Moderate	Moderate	Moderate	Moderate	High	High	High	High	High	High	Moderate	Moderate	Moderate	Yes	No	No	2			50	0	0	2	2	0	0	0	0
235	35	Female	Married	4	Resident	2500	Bachelor’s	Eastern Province	Private	Dates market	Moderate	Moderate	Moderate	Moderate	Moderate	Moderate	Moderate	Moderate	Moderate	Moderate	Moderate	Moderate	Moderate	Moderate	Moderate	Yes	No	Yes	2		1	30	0	40	2	2	0	0	1	1
236	42	Male	Married	8	Resident	32000	Bachelor’s	Other	Private	Supermarkets	Moderate	Moderate	High	Moderate	Moderate	Moderate	Moderate	Moderate	High	Moderate	Moderate	Moderate	Moderate	Moderate	Moderate	Yes	No	Yes	5		5	100	0	100	5	5	0	0	5	5
237	22	Female	Married	4	Citizen	10000	Bachelor’s	Eastern Province	Unemployed	Direct from the farm owner	Very High	High	High	Moderate	High	High	High	High	High	High	High	High	High	High	High	Yes	No	Yes	5		2	100	0	150	5	5	0	0	2	2
238	24	Female	Married	2	Citizen	1500	Bachelor’s	Eastern Province	Student	Supermarkets	Very High	Moderate	Very High	Moderate	Moderate	Moderate	Moderate	Moderate	Moderate	Moderate	Moderate	Moderate	Moderate	Moderate	Moderate	Yes	Yes	Yes	6	3	7	0	0	0	6	6	3	3	7	7
239	25	Male	Unmarried	8	Citizen	7000	Bachelor’s	Central Province	Private	Dates market	High	Moderate	Very High	High	Moderate	Very High	High	Moderate	Very High	High	Moderate	Very High	High	Moderate	Very High	No	No	Yes			5	0	0	300	0	0	0	0	5	5
240	23	Female	Married	3	Citizen	1000	High school or below	Eastern Province	Public	Supermarkets	High	Moderate	Very High	Very High	Very High	Very High	Very High	Very High	Very High	Very High	Very High	Very High	Very High	Very High	Very High	No	No	No							0	0	0	0	0	0
241	38	Male	Unmarried	0	Citizen	23500	Bachelor’s	Central Province	Private	Dates market	High	High	Very High	High	High	High	Moderate	Moderate	Moderate	Moderate	Moderate	Moderate	Very High	Very High	Very High	Yes	Yes	Yes	>10	>10	>10	300	300	300	>10	11	>10	11	>10	11
242	31	Male	Married	3	Citizen	12500	Diploma	Other	Private	Dates market	Moderate	High	High	High	High	Very High	Very High	Very High	Very High	Very High	Very High	Very High	Very High	Very High	Very High	Yes	No	No	5			200	0	0	5	5	0	0	0	0
243	38	Male	Married	6	Citizen	10500	Graduate Studies	Central Province	Private	Supermarkets	Moderate	Very High	Very Low	Moderate	Very High	Very Low	High	Very High	Very Low	Moderate	Very High	Low	Moderate	Very High	Very Low	No	Yes	No		9		0	90	0	0	0	9	9	0	0
244	22	Female	Unmarried	4	Citizen	13000	Bachelor’s	Eastern Province	Unemployed	Dates market	High	Moderate	High	High	Moderate	Moderate	Very High	Moderate	Very High	Very High	Moderate	Very High	High	Moderate	High	Yes	No	Yes	2		2	125	0	130	2	2	0	0	2	2
245	22	Female	Married	6	Citizen	12000	Bachelor’s	Eastern Province	Student	Dates market	High	Moderate	High	High	Moderate	Moderate	High	Moderate	Moderate	High	Moderate	Moderate	High	Moderate	Moderate	Yes	No	No	3			50	0	0	3	3	0	0	0	0
246	25	Female	Married	3	Citizen	0	Bachelor’s	Eastern Province	Student	From my own farm	Moderate	High	Low	High	High	High	Moderate	Moderate	Low	Low	Moderate	Low	Moderate	Low	Moderate	Yes	No	No	6			80	0	0	6	6	0	0	0	0
247	19	Female	Unmarried	7	Citizen	25000	Bachelor’s	Eastern Province	Student	Dates market	High	Moderate	Very High	Very High	Low	Low	Very High	Low	Low	Very High	Very High	Very High	Very High	Very High	Very High	Yes	No	No	2			65	0	0	2	2	0	0	0	0
249	24	Female	Unmarried	10	Citizen	7500	Bachelor’s	Central Province	Student	Dates market	Very High	Very High	Very High	Very High	High	Very High	High	Moderate	Very High	High	Moderate	Very High	Moderate	High	Very High	No	No	No							0	0	0	0	0	0
250	22	Female	Unmarried	6	Citizen	500	Bachelor’s	Eastern Province	Unemployed	Direct from the farm owner	Moderate	Low	Moderate	High	Low	Moderate	High	Moderate	Low	High	Moderate	Moderate	Very High	High	Moderate	Yes	Yes	No	0.5	0.5		30	25	0	0.5	0.5	0.5	0.5	0	0
251	26	Male	Unmarried	0	Citizen	6000	Bachelor’s	Central Province	Private	Dates market	High	Moderate	Moderate	Moderate	Moderate	High	Low	Moderate	Moderate	Moderate	Very Low	Low	Very High	Very Low	Very High	No	Yes	No		4		0	95	0	0	0	4	4	0	0
252	22	Female	Married	3	Citizen	1000	Bachelor’s	Eastern Province	Student	Dates market	Very High	Moderate	Moderate	Very High	Moderate	Moderate	Very High	Moderate	Low	Moderate	Moderate	Moderate	Moderate	Moderate	High	Yes	No	No	6			100	0	0	6	6	0	0	0	0
253	24	Male	Unmarried	10	Citizen	1000	Bachelor’s	Central Province	Unemployed	Dates market	High	High	Very High	High	High	Very High	Very Low	Very Low	Very Low	High	High	Very High	Very High	Very High	Very High	No	No	Yes			10	0	0	110	0	0	0	0	10	10
254	25	Male	Unmarried	10	Citizen	1000	Bachelor’s	Eastern Province	Unemployed	From my own farm	High	Moderate	High	Moderate	Moderate	Moderate	Moderate	Moderate	Moderate	Moderate	Moderate	Moderate	High	High	High	Yes	No	No	>10			300	0	0	>10	11	0	0	0	0
255	26	Female	Unmarried	6	Citizen	0	Bachelor’s	Eastern Province	Student	Dates market	Moderate	Moderate	Moderate	Moderate	Low	Moderate	Moderate	Moderate	Moderate	High	Moderate	Moderate	Very High	Very High	Very High	Yes	No	No	4			15	0	0	4	4	0	0	0	0
256	22	Female	Unmarried	7	Citizen	0	Bachelor’s	Eastern Province	Unemployed	Dates market	Very High	Low	High	Very High	Moderate	High	Very High	Moderate	High	Moderate	Moderate	Very High	Moderate	Moderate	Moderate	Yes	No	Yes	1		0.5	30	0	20	1	1	0	0	0.5	0.5
258	25	Female	Married	5	Citizen	1000	Bachelor’s	Eastern Province	Student	Direct from the farm owner	Very High	Low	Moderate	High	Moderate	Moderate	Very High	Very Low	Moderate	High	Low	Low	Moderate	Moderate	Moderate	Yes	No	No	3			20	0	0	3	3	0	0	0	0
259	24	Female	Married	3	Citizen	44500	Bachelor’s	Eastern Province	Student	From my own farm	High	Very High	High	Moderate	Very High	Low	Low	Low	Low	Moderate	Low	Very Low	Low	Very Low	Very Low	Yes	No	No	8			180	0	0	8	8	0	0	0	0
260	23	Female	Married	2	Citizen	0	Bachelor’s	Eastern Province	Unemployed	Other	Moderate	Moderate	Moderate	Moderate	Moderate	Moderate	Moderate	Moderate	Moderate	Moderate	Moderate	High	High	Moderate	Moderate	Yes	No	No	1			30	0	0	1	1	0	0	0	0
262	23	Female	Unmarried	7	Citizen	0	Bachelor’s	Other	Unemployed	Supermarkets	Very High	Moderate	Very High	Moderate	Moderate	High	Moderate	Very Low	Very Low	Moderate	Low	Very High	Very High	Low	Very High	No	No	No							0	0	0	0	0	0
263	25	Female	Unmarried	11	Citizen	2500	Bachelor’s	Eastern Province	Student	Other	Very High	Moderate	Very High	Very High	Low	Very High	Very High	Very High	Very High	Very High	Moderate	Very High	Very High	High	Very High	Yes	No	Yes	6		5	160	0	155	6	6	0	0	5	5
264	25	Male	Unmarried	0	Citizen	8500	Bachelor’s	Eastern Province	Private	Dates market	Very High	High	High	Very High	Moderate	Moderate	Very High	Very High	Very High	Very High	Very High	Very High	Very High	Very High	Very High	Yes	No	No	5			100	0	0	5	5	0	0	0	0
266	27	Female	Married	2	Citizen	1000	Bachelor’s	Eastern Province	Student	Direct from the farm owner	Moderate	Moderate	Moderate	Moderate	Moderate	High	Very High	Very High	High	High	High	High	Moderate	Moderate	Moderate	Yes	No	No	4			160	0	0	4	4	0	0	0	0
267	26	Female	Married	2	Citizen	7500	Bachelor’s	Eastern Province	Unemployed	From my own farm	Very High	Moderate	Moderate	Moderate	Moderate	Moderate	High	Moderate	Moderate	High	Moderate	Moderate	High	Moderate	Moderate	Yes	No	No	5			250	0	0	5	5	0	0	0	0
268	27	Female	Married	9	Citizen	0	Graduate Studies	Eastern Province	Student	Direct from the farm owner	Very High	Very Low	Very Low	Very High	Very Low	Very Low	Very High	Very Low	Very Low	Very High	Very Low	Very Low	Very High	Very Low	Very Low	Yes	No	No	3			60	0	0	3	3	0	0	0	0
269	21	Female	Unmarried	7	Citizen	1000	Bachelor’s	Eastern Province	Public	From my own farm	Very High	Very High	Very High	Very High	Very Low	Very High	Very High	Very High	Very High	Very High	Very High	Very High	Very High	Very High	Very High	Yes	No	Yes	4		0.5	60	0	20	4	4	0	0	0.5	0.5
270	25	Female	Unmarried	9	Citizen	500	Bachelor’s	Eastern Province	Unemployed	Supermarkets	High	High	High	Very High	Very High	Very High	Moderate	Moderate	Moderate	Very High	Very High	Very High	Very High	Very High	Very High	Yes	Yes	Yes	1	1	1	25	25	25	1	1	1	1	1	1
272	23	Male	Unmarried	8	Citizen	0	Bachelor’s	Eastern Province	Student	From my own farm	Very High	Very High	Very High	Very High	Very High	Very High	Very High	Very High	Very High	Very High	Very High	Very High	Very High	Very High	Very High	Yes	No	Yes	>10		0.5	105	0	5	>10	11	0	0	0.5	0.5
273	22	Female	Unmarried	7	Citizen	7500	Bachelor’s	Eastern Province	Student	From my own farm	Very High	Moderate	High	Very High	Moderate	High	Very High	High	High	Very High		High	Moderate		Moderate	Yes	No	Yes	2		0.5	55	0	25	2	2	0	0	0.5	0.5
275	22	Female	Unmarried	12	Citizen	10500	Bachelor’s	Eastern Province	Student	Direct from the farm owner	Very High	Very Low	Moderate	Very High	Moderate	Moderate	Very High	Moderate	Moderate	Moderate	Moderate	Moderate	Moderate	Moderate	Moderate	Yes	No	No	10			5	0	0	10	10	0	0	0	0
277	22	Male	Unmarried	8	Citizen	1000	Bachelor’s	Eastern Province	Student	Direct from the farm owner	Very High	Moderate	High	High	Moderate	High	Moderate	Moderate	Moderate	Moderate	Moderate	Moderate	Moderate	Moderate	Moderate	Yes	No	No	0.5			45	0	0	0.5	0.5	0	0	0	0
278	22	Female	Unmarried	7	Citizen	500	Bachelor’s	Eastern Province	Student	Direct from the farm owner	High	Low	Moderate	Very High	Low	Moderate	High	Moderate	Very Low	Very High	Moderate	Moderate	High	Moderate	High	Yes	No	No	10			5	0	0	10	10	0	0	0	0
279	22	Female	Married	4	Citizen	4500	Bachelor’s	Eastern Province	Student	Direct from the farm owner	Very High	Moderate	Very Low	Very High	Moderate	Very Low	Very High	High	Moderate	Very High	Moderate	Moderate	Very High	Moderate	Moderate	Yes	No	No	1			25	0	0	1	1	0	0	0	0
280	24	Female	Married	2	Citizen	0	Bachelor’s	Eastern Province	Student	Direct from the farm owner	Very High	Very Low	Low	Very High	Very Low	Low	Very High	Moderate	Moderate	Very High	Very Low	Very Low	Very High	Moderate	Moderate	Yes	No	No	1			15	0	0	1	1	0	0	0	0
281	23	Female	Unmarried	7	Citizen	20500	Bachelor’s	Eastern Province	Student	Dates market	High	Very Low	Very Low	High	Moderate	Moderate	High	High	High	High	High	High	High	Moderate	Moderate	Yes	No	No	5			150	0	0	5	5	0	0	0	0
282	21	Female	Married	3	Citizen	0	Bachelor’s	Eastern Province	Student	From my own farm	Very High	Low	Low	High	Moderate	Low	Very High	Moderate	High	Moderate	Moderate	Moderate	Very High	Moderate	Low	Yes	No	No	>10			5	0	0	>10	11	0	0	0	0
283	29	Female	Married	3	Citizen	1500	High school or below	Eastern Province	Unemployed	Other	Very High	Low	Very Low	Moderate	Moderate	Moderate	Very High	Low	Very Low	High	Moderate	Very Low	Very High	Moderate	Moderate	Yes	No	No	9			300	0	0	9	9	0	0	0	0
284	23	Female	Unmarried	8	Citizen	1000	Bachelor’s	Eastern Province	Unemployed	Supermarkets	High	Very High	High	High	Very High	Very High	Low	Low	Low	Very High	High	Moderate	Moderate	Moderate	Moderate	No	Yes	Yes		2	2	0	35	40	0	0	2	2	2	2
285	22	Female	Married	3	Citizen	5000	Bachelor’s	Eastern Province	Student	Dates market	Very High	Low	Very Low	Very High	Low	Low	Very Low	Very Low	Very Low	Very High	Moderate	Moderate	Moderate	Moderate	Moderate	Yes	No	No	0.5			265	0	0	0.5	0.5	0	0	0	0
286	22	Female	Unmarried	8	Citizen	500	Bachelor’s	Eastern Province	Student	From my own farm	Very High	Very Low	High	Low	Very Low	Moderate	Very High	Low	Moderate	High	Low	Moderate	Moderate	Low	Moderate	Yes	No	Yes	7		4	150	0	180	7	7	0	0	4	4
287	21	Female	Unmarried	8	Citizen	1000	High school or below	Eastern Province	Public	Direct from the farm owner	Very High	Low	Low	Very High	Very Low	Very Low	Very Low	Very Low	Very Low	Very Low	Very Low	Very Low	Very Low	Very Low	Very Low	Yes	No	No	10			45	0	0	10	10	0	0	0	0
288	22	Female	Unmarried	8	Citizen	1000	Bachelor’s	Eastern Province	Unemployed	Dates market	Very High	Very High	Very High	Very High	Very High	Very High	Very High	High	High	Moderate	Moderate	Very Low	Very High	Low	Moderate	Yes	Yes	Yes	4	1	1	45	25	40	4	4	1	1	1	1
289	22	Female	Unmarried	8	Citizen	1000	Bachelor’s	Eastern Province	Unemployed	From my own farm	Very High	Very Low	Very Low	Very High	Very Low	Very Low	Very High	Very Low	Very Low	Very High	Very Low	Very Low	Very High	Very Low	Very Low	Yes	No	No	>10			5	0	0	>10	11	0	0	0	0
290	22	Female	Unmarried	11	Citizen	0	Bachelor’s	Eastern Province	Student	Supermarkets	High	High	High	Very High	High	Very Low	High	Moderate	Moderate	High	High	High	Very High	High	Moderate	Yes	Yes	Yes	2	1	2	300	300	300	2	2	1	1	2	2
291	22	Female	Unmarried	8	Citizen	500	Bachelor’s	Eastern Province	Student	Dates market	Moderate	Moderate	Low	Low	Low	Low	Low	Low	Low	Low	Moderate	High	High	High	High	No	No	Yes			1	0	0	175	0	0	0	0	1	1
292	42	Female	Married	5	Citizen	0	Bachelor’s	Eastern Province	Unemployed	Supermarkets	High	Moderate	Moderate	Moderate	Moderate	Moderate	High	Moderate	Moderate	High	Moderate	High	High	Moderate	High	Yes	Yes	Yes	1	3	3	0	0	0	1	1	3	3	3	3
293	24	Female	Unmarried	6	Citizen	0	Bachelor’s	Eastern Province	Unemployed	Supermarkets	Very High	Moderate	High	High	Moderate	High	Moderate	Moderate	Moderate	Very High	Moderate	High	High	High	High	Yes	No	Yes	>10		>10	35	0	275	>10	11	0	0	>10	11
294	22	Female	Unmarried	9	Citizen	0	Bachelor’s	Eastern Province	Private	Dates market	High	Moderate	Very Low	High	Low	Low	Very High	High	Low	Very High	Moderate	Moderate	Very High	Very High	Very Low	Yes	Yes	Yes	6	2	2	20	0	20	6	6	2	2	2	2
295	24	Female	Unmarried	5	Citizen	4000	Bachelor’s	Eastern Province	Private	Supermarkets	Very High	Very Low	High	Very High	Very Low	High	Very High	Very Low	High	Very High	Low	High	High	Very Low	Very High	Yes	No	No	2			25	0	0	2	2	0	0	0	0
297	22	Female	Unmarried	7	Citizen	0	Bachelor’s	Eastern Province	Unemployed	Dates market	High	Low	Very High	Very High	Very High	Very High	Very High	Very High	Very High	Very High	High	High	High	Very High	High	Yes	No	No	3			110	0	0	3	3	0	0	0	0
298	22	Female	Married	2	Citizen	60000	Bachelor’s	Eastern Province	Unemployed	Dates market	High	High	Very High	High	High	Very High	Very High	Very High	Very High	Moderate	Moderate	Low	Very High	Moderate	Very High	Yes	No	No	5			300	0	0	5	5	0	0	0	0
299	22	Female	Married	2	Citizen	9000	Bachelor’s	Eastern Province	Student	Dates market	Moderate	Moderate	Moderate	Moderate	Moderate	Moderate	Moderate	Moderate	Moderate	Moderate	Moderate	Moderate	Moderate	Moderate	Moderate	Yes	No	Yes	1		0.5	45	0	50	1	1	0	0	0.5	0.5
300	21	Male	Unmarried	5	Citizen	0	Bachelor’s	Eastern Province	Student	From my own farm	Very High	Low	Low	Very High	Very Low	Very Low	High	Low	Very Low	Very High	Low	Very Low	Very High	Low	Very Low	Yes	No	No	6			200	0	0	6	6	0	0	0	0
301	22	Female	Unmarried	6	Citizen	0	Diploma	Eastern Province	Unemployed	Dates market	High	High	Very High	Moderate	Moderate	High	Moderate	Moderate	High	Very High	Very High	Very High	High	Low	Very High	No	No	Yes			2	0	0	60	0	0	0	0	2	2
302	22	Female	Unmarried	8	Citizen	1000	Bachelor’s	Eastern Province	Student	Supermarkets	Moderate	Very Low	Moderate	Moderate	Low	Moderate	Low	Very Low	Low	Very High	Very Low	Very High	Moderate	Low	Moderate	Yes	No	Yes	1		1	100	0	100	1	1	0	0	1	1
303	21	Female	Unmarried	5	Citizen	2000	Bachelor’s	Eastern Province	Private	Dates market	Very High	Moderate	High	Very High	Moderate	High	Very High	High	High	Very High	Low	High	Very High	Moderate	Very High	Yes	No	No	5			100	0	0	5	5	0	0	0	0
304	23	Female	Unmarried	6	Citizen	0	Bachelor’s	Eastern Province	Unemployed	Dates market	Very High	Moderate	High	Very High	Moderate	High	Very High	Moderate	High	Very High	Moderate	High	Very High	Moderate	High	Yes	No	Yes	2		1	130	0	60	2	2	0	0	1	1
305	23	Female	Married	3	Citizen	60000	Bachelor’s	Eastern Province	free businees	Direct from the farm owner	High	Moderate	High	High	Moderate	High	Very High	High	Very High	High	High	High	Moderate	Moderate	High	Yes	No	Yes	10		5	300	0	200	10	10	0	0	5	5
306	30	Male	Married	0	Citizen	12500	Bachelor’s	Eastern Province	Private	From my own farm	Very High	Very Low	Very Low	Low	Very High	Very High	High	Very High	Very High	Very High	Moderate	Very High	High	High	Very High	Yes	No	No	10			300	0	0	10	10	0	0	0	0
307	46	Male	Married	6	Citizen	14500	High school or below	Eastern Province	Private	Direct from the farm owner	Moderate	High	Very High	Moderate	Moderate	Moderate	High	High	Very High	Moderate	Moderate	High	Very High	Very High	Very High	Yes	No	No	1			100	0	0	1	1	0	0	0	0
308	60	Male	Married	12	Citizen	26000	Diploma	Eastern Province	Retired	From my own farm	High	Low	Very Low	High	Very Low	Very Low	High	Very Low	Very Low	Very High	Low	Very Low	High	Moderate	Very High	Yes	No	No	>10			175	0	0	>10	11	0	0	0	0
310	36	Female	Married	6	Citizen	19500	Graduate Studies	Central Province	Public	From my own farm	Moderate	High	High	Moderate	High	Low	Very Low	Very Low	Very Low	High	Very High	High	Very High	Very High	Very High	No	Yes	No		>10		0	50	0	0	0	>10	11	0	0
311	23	Female	Married	3	Citizen	1000	Bachelor’s	Eastern Province	Student	From my own farm	Very High	Low	Very Low	Very High	Very Low	Very Low	Moderate	Very Low	Very Low	Very High	Very Low	Very Low	Very High	Very Low	Very Low	Yes	No	No	>10			215	0	0	>10	11	0	0	0	0
312	63	Male	Married	8	Citizen	22500	Graduate Studies	Central Province	Retired	Supermarkets	Low	High	Moderate	Low	High	Moderate	Very Low	Very Low	Very Low	Low	High	Moderate	Low	Very High	High	No	Yes	Yes		8	8	0	125	130	0	0	8	8	8	8
313	43	Male	Married	4	Citizen	53500	Graduate Studies	Central Province	Public	From my own farm	Moderate	Very High	High	High	High	High	High	Very High	Very High	Very High	Very High	Very High	Very High	High	Very High	No	Yes	No		>10		0	300	0	0	0	>10	11	0	0
314	36	Male	Married	4	Citizen	40000	Bachelor’s	Central Province	Public	Dates market	Moderate	High	Very High	High	High	Very High	Low	Low	Low	High	High	Very High	High	Moderate	Very High	Yes	Yes	Yes	5	2	7	135	85	175	5	5	2	2	7	7
315	45	Male	Married	6	Citizen	16500	Graduate Studies	Central Province	Public	Dates market	Moderate	High	High	Moderate	High	High	Moderate	Moderate	Very High	High	High		High	High	Very High	No	Yes	Yes		8	8	0	115	85	0	0	8	8	8	8
316	40	Male	Married	5	Citizen	31000	Graduate Studies	Central Province	Private	Dates market	Very Low	Very Low	High	Very Low	Very Low	High	Very Low	Moderate	Moderate	Very Low	Very Low	Moderate	Very Low	Very Low	Very High	No	No	Yes			>10	0	0	200	0	0	0	0	>10	11
317	45	Male	Married	7	Citizen	17000	Bachelor’s	Central Province	Public	Direct from the farm owner	Low	Very High	Moderate	Moderate	Very High	Low	Moderate	High	High	Low	Very High	High	Low	High	Very High	No	Yes	No		>10		0	45	0	0	0	>10	11	0	0
318	46	Male	Married	6	Citizen	33000	Bachelor’s	Central Province	Private	Supermarkets	Low	Low	Low	Low	Low	Low	Low	Low	Low	Low	Low	Low	Low	Low	Low	No	Yes	No		8		0	80	0	0	0	8	8	0	0
319	36	Female	Married	4	Citizen	16500	Diploma	Central Province	Private	Supermarkets	High	Very High	High	High	Very High	High	High	Very High	High	High	Very High	High	Moderate	Very High	Moderate	No	Yes	No		4		0	100	0	0	0	4	4	0	0
320	30	Male	Unmarried	5	Citizen	18500	Bachelor’s	Central Province	Private	Direct from the farm owner	Low	Very High	Low	Low	Very High	Low	Very Low	Very Low	Very Low	Low	Very High	Moderate	Low	Very High	Low	No	Yes	No		>10		0	110	0	0	0	>10	11	0	0
321	33	Male	Married	3	Citizen	43000	Bachelor’s	Central Province	Public	From my own farm	Very High	High	Low	Very High	High	Low	Very High	Moderate	Low	Low	Low	Low	Very High	Very High	Low	Yes	No	No	>10			260	0	0	>10	11	0	0	0	0
322	32	Female	Married	2	Citizen	40500	Graduate Studies	Central Province	Public	Other	Moderate	Moderate	Moderate	Moderate	Moderate	Moderate	Moderate	Moderate	Moderate	Moderate	Moderate	Moderate	Moderate	Moderate	Moderate	No	No	No							0	0	0	0	0	0
327	60	Female	Married	7	Citizen	0	High school or below	Central Province	Retired	Direct from the farm owner	High	Very High	High	Moderate	Very High	Low	Low	Moderate	Low	High	Very High	High	Low	Very High	Moderate	No	Yes	No		>10		0	0	0	0	0	>10	11	0	0
328	58	Female	Married	8	Citizen	14500	Diploma	Central Province	Retired	Direct from the farm owner	Low	High	High	Moderate	High	Very High	Low	Low	Very High	Moderate	Very High	Very High	Low	High	Very High	No	Yes	No		8		0	150	0	0	0	8	8	0	0
329	53	Female	Married	3	Citizen	9500	High school or below	Central Province	Retired	Dates market	Moderate	Very High	Very High	Moderate	Moderate	High	High	High	High	High	High	High	High	High	Very High	No	Yes	Yes		10	10	0	80	120	0	0	10	10	10	10
330	45	Female	Married	6	Citizen	18000	Bachelor’s	Central Province	Public	Supermarkets	High	High	High	High	Moderate	Low	Very High	High	Moderate	Very High	High	Moderate	Moderate	High	Very High	No	Yes	Yes		1	1	0	40	60	0	0	1	1	1	1
331	60	Female	Married	8	Citizen	19500	High school or below	Central Province	Unemployed	Dates market	High	Moderate	Moderate	High	Very Low	Very Low	High	Moderate	Low	High	Low	Low	High	Low	Very Low	Yes	Yes	No	>10	>10		200	150	0	>10	11	>10	11	0	0
332	60	Female	Married	8	Citizen	17000	Diploma	Central Province	Unemployed	Direct from the farm owner	Very High	High	Low	High	Moderate	Moderate	Moderate	Moderate	Moderate	Very High	Moderate	Low	Very High	Moderate	Low	Yes	No	No	>10			0	0	0	>10	11	0	0	0	0
333	53	Female	Married	8	Citizen	0	High school or below	Central Province	Public	Dates market	Very High	Low	High	High	Very Low	High	Very High	Low	Very High	Very High	Low	Very High	Very High	Low	Very High	Yes	No	Yes	10		10	300	0	210	10	10	0	0	10	10
334	50	Female	Married	6	Citizen	19000	Bachelor’s	Central Province	Public	Dates market	Very High	Moderate	Very High	High	Moderate	High	Low	Low	Very High	High	High	High	High	High	Very High	Yes	No	No	6			0	0	0	6	6	0	0	0	0
335	60	Female	Married	6	Citizen	17000	Bachelor’s	Central Province	Retired	Direct from the farm owner	Moderate	Moderate	Moderate	Moderate	Moderate	High	High	Moderate	Very High	Moderate	Moderate	Moderate	High	Moderate	Moderate	No	No	Yes			7	0	0	230	0	0	0	0	7	7
336	54	Female	Married	7	Citizen	11500	Diploma	Central Province	Retired	Dates market	Moderate	Moderate	High	High	High	Moderate	Very Low	Very Low	Very Low	Moderate	Moderate	Moderate	Moderate	Moderate	Moderate	No	Yes	Yes		>10	>10	0	35	35	0	0	>10	11	>10	11
337	60	Female	Married	8	Citizen	11500	Bachelor’s	Central Province	Retired	From my own farm	Very Low	Moderate	Very High	Very Low	Moderate	High	Very Low	Very Low	Very Low	Very Low	Very High	Very High	Very Low	High	Very High	No	Yes	Yes		>10	>10	0	70	105	0	0	>10	11	>10	11
338	55	Female	Married	7	Citizen	20000	Bachelor’s	Central Province	Public	Supermarkets	High	High	High	High	High	High	Moderate	Moderate	Moderate	High	High	High	High	High	High	No	Yes	No		2		0	100	0	0	0	2	2	0	0
339	60	Female	Married	5	Citizen	52500	Bachelor’s	Central Province	Retired	From my own farm	Very Low	Very Low	Very Low	Very Low	Very Low	Very Low	Very Low	Very Low	Very Low	Very Low	Very Low	Very Low	Very Low	Very Low	Very Low	No	No	No							0	0	0	0	0	0
342	46	Female	Married	7	Citizen	0	Diploma	Central Province	Public	Dates market	Moderate	Very High	Low	Low	Low	High	High	Moderate	Moderate	High	Low	Moderate	Low	Low	High	No	No	Yes			4	0	0	40	0	0	0	0	4	4
343	23	Female	Married	3	Citizen	5000	Bachelor’s	Eastern Province	Student	Direct from the farm owner	Very High	Low	High	Very High	Very Low	Very Low	Very High	Very Low	Very Low	Very High	Very Low	Very Low	Very High	High	Moderate	Yes	No	No	5			155	0	0	5	5	0	0	0	0
344	22	Female	Unmarried	0	Citizen	500	Bachelor’s	Eastern Province	Student	Dates market	Moderate	High	Moderate	Moderate	Moderate	Moderate	High	High	High	Moderate	Moderate	High	Very High	Low	Moderate	Yes	No	No	1			100	0	0	1	1	0	0	0	0
345	22	Female	Married	2	Citizen	1000	Bachelor’s	Eastern Province	Student	Other	Moderate	Very Low	Moderate	High	Very Low	Moderate	High	Very Low	Moderate	Moderate	Very Low	Moderate	Moderate	Low	High	Yes	No	No	1			0	0	0	1	1	0	0	0	0
347	21	Male	Unmarried	7	Citizen	2500	High school or below	Eastern Province	Student	Other	High	High	High	High	High	High	High	High	High	High	High	High	Moderate	Very High	Moderate	Yes	Yes	Yes	2	2	2	15	20	20	2	2	2	2	2	2
348	38	Male	Married	4	Citizen	10000	Bachelor’s	Eastern Province	Public	Dates market	Very High	Very Low	Very Low	Very High	Very Low	Very Low	Very High	Very Low	Very Low	Very High	Very Low	Very Low	Very High	Very Low	Very Low	Yes	No	No	3			85	0	0	3	3	0	0	0	0
349	38	Male	Married	5	Citizen	6500	Diploma	Eastern Province	Public	Dates market	Very High	Very Low	Moderate	High	Moderate	High	Very High	Moderate	Very High	Very High	Moderate	Very High	Very High	Moderate	Very High	Yes	No	Yes	5		3	210	0	80	5	5	0	0	3	3
350	55	Female	Married	5	Citizen	18000	Bachelor’s	Central Province	Public	Supermarkets	Very Low	Very High	High	Very Low	Very High	High	Very Low	Very High	High	Very Low	Very High	High	Very Low	Very High	High	No	Yes	Yes		>10	>10	0	300	200	0	0	>10	11	>10	11
351	31	Male	Married	4	Citizen	14000	Graduate Studies	Eastern Province	Public	Direct from the farm owner	Very High	Very Low	High	Very High	Very Low	Moderate	Very High	Very Low	Moderate	Very High	Low	Moderate	Very High	Very Low	Moderate	Yes	No	No	5			280	0	0	5	5	0	0	0	0
352	32	Male	Married	2	Citizen	19000	Graduate Studies	Eastern Province	Public	Supermarkets	High	Moderate	Moderate	Moderate	Moderate	Moderate	Moderate	Moderate	Moderate	High	High	High	Very High	Very High	Very High	Yes	No	Yes	0.5		0.5	20	0	20	0.5	0.5	0	0	0.5	0.5
353	41	Male	Married	4	Citizen	23000	Graduate Studies	Eastern Province	Public	Dates market	High	High	Very High	High	High	High	High	High	High	Very High	High	Very High	High	High	High	Yes	No	Yes	1		0.5	55	0	110	1	1	0	0	0.5	0.5
354	25	Male	Unmarried	5	Citizen	10000	Bachelor’s	Central Province	Public	Dates market	Very High	Moderate	Very High	High	Moderate	High	Moderate	Low	High	High	High	High	High	High	High	Yes	No	Yes	2		4	100	0	130	2	2	0	0	4	4
355	24	Male	Unmarried	8	Citizen	2000	Bachelor’s	Central Province	Unemployed	Dates market	Moderate	Moderate	High	Moderate	Moderate	High	Low	Low	Low	High	High	Very High	Moderate	Moderate	Moderate	No	No	No							0	0	0	0	0	0
356	24	Female	Unmarried	11	Citizen	3500	Bachelor’s	Central Province	Public	Supermarkets	Very High	High	Moderate	High	High	Moderate	High	Low	Low	Very High	Low	Very High	Moderate	High	High	Yes	No	Yes	2		1	20	0	50	2	2	0	0	1	1
357	26	Female	Unmarried	8	Citizen	14000	Graduate Studies	Central Province	Private	Direct from the farm owner	Very High	Moderate	Very High	Very High	Low	Moderate	Very High	High	High	Very High	Low	Moderate	Very High	Low	Very High	Yes	No	Yes	1		3	30	0	90	1	1	0	0	3	3
358	28	Female	Unmarried	4	Citizen	60000	Graduate Studies	Central Province	Private	Dates market	Very High	High	Very High	Very High	High	High	Very High	High	Very High	High	Very High	High	High	High	Moderate	Yes	Yes	Yes	5	2	5	105	120	125	5	5	2	2	5	5
359	23	Female	Unmarried	8	Citizen	3000	Bachelor’s	Central Province	Public	Direct from the farm owner	Moderate	Moderate	Moderate	Moderate	Moderate	Moderate	Moderate	Moderate	Moderate	Moderate	Moderate	Moderate	Moderate	Moderate	Moderate	Yes	Yes	Yes	1	1	1	135	135	140	1	1	1	1	1	1
360	27	Female	Unmarried	7	Citizen	0	Bachelor’s	Central Province	Unemployed	Dates market	Very High	Very High	Moderate	Very High	Very High	Moderate	Low	Low	Low	Very High	Very High	Very High	Very High	Very High	Very High	Yes	Yes	No	1	1		35	35	0	1	1	1	1	0	0
361	25	Female	Unmarried	7	Citizen	14500	Bachelor’s	Central Province	Public	Direct from the farm owner	High	High	High	High	High	Very High	Very Low	Very Low	Very Low	Moderate	Moderate	Moderate	Moderate	Moderate	Moderate	Yes	No	Yes	1		1	65	0	65	1	1	0	0	1	1
362	26	Male	Unmarried	0	Citizen	20000	Bachelor’s	Central Province	Public	Dates market	High	High	Moderate	Moderate	Moderate	Moderate	Moderate	Moderate	Moderate	High	High	High	Very High	Very High	Very High	Yes	Yes	No	2	2		85	85	0	2	2	2	2	0	0
363	24	Female	Unmarried	7	Citizen	8500	Bachelor’s	Central Province	Private	Dates market	Moderate	Low	Very High	Moderate	Low	Very High	Very Low	Very Low	Moderate	High	Moderate	Very High	Very High	Moderate	Very High	Yes	No	Yes	6		>10	80	0	175	6	6	0	0	>10	11
364	23	Male	Unmarried	7	Citizen	2000	Bachelor’s	Central Province	Private	Dates market	Moderate	Very High	Very Low	Very High	Moderate	Low	Very High	Moderate	Very High	Very High	Moderate	Moderate	Moderate	Moderate	High	No	Yes	Yes		3	3	0	60	60	0	0	3	3	3	3
365	18	Female	Unmarried	9	Citizen	3000	High school or below	Eastern Province	Student	Dates market	Very High	High	Moderate	Low	Very Low	Low	High	Low	Very Low	High	Low	Very Low	Moderate	Very Low	Very Low	Yes	No	No	2			90	0	0	2	2	0	0	0	0
366	25	Male	Unmarried	5	Citizen	0	High school or below	Central Province	Student	Dates market	Very Low	Very Low	Very High	Very High	Very High	Low	Very High	Very Low	Low	Low	Very Low	Very Low	Moderate	Low	Very High	No	No	Yes			4	0	0	60	0	0	0	0	4	4
368	21	Male	Unmarried	3	Citizen	4500	High school or below	Central Province	Student	From my own farm	High	Low	Very High	Very High	Low	Very High	High	Low	Very High	Very High	Moderate	Very High	Very High	Moderate	Very High	No	No	Yes			5	0	0	150	0	0	0	0	5	5
373	21	Female	Unmarried	7	Citizen	4000	Bachelor’s	Central Province	Student	Dates market	High	Moderate	Very High	High	Moderate	Very High	Moderate	Moderate	Very High	High	Very High	High	High	Very High	High	Yes	No	Yes	1		6	100	0	100	1	1	0	0	6	6
376	25	Female	Unmarried	10	Citizen	8000	Bachelor’s	Central Province	Private	Dates market	Moderate	Moderate	High	Moderate	Moderate	Very High	Moderate	High	Very High	Moderate	High	Very High	Moderate	Moderate	Very High	No	No	Yes			4	0	0	300	0	0	0	0	4	4
377	25	Female	Unmarried	8	Citizen	14500	Bachelor’s	Central Province	Private	From my own farm	Moderate	High	Very High	Moderate	High	Very High	Moderate	High	Very High	Moderate	High	Very High	Moderate	High	Very High	Yes	Yes	Yes	2	4	5	180	170	300	2	2	4	4	5	5
378	18	Female	Unmarried	8	Citizen	60000	High school or below	Central Province	Student	Direct from the farm owner	Moderate	High	Very High	Moderate	Moderate	Moderate	Very Low	Very Low	Very Low	High	Low	Very High	Moderate	Moderate	Moderate	No	No	Yes			>10	0	0	300	0	0	0	0	>10	11
379	23	Female	Unmarried	4	Citizen	60000	Bachelor’s	Central Province	Student	Dates market	High	Very High	Very High	High	Very High	Very High	Very High	High	High	Very High	Very High	Very High	Moderate	High	High	Yes	Yes	Yes	2	2	2	125	145	125	2	2	2	2	2	2
381	36	Female	Married	4	Citizen	9500	Bachelor’s	Central Province	Public	Supermarkets	High	High	High	Very High	High	Moderate	Low	Low	Low	Very High	Moderate	Moderate	Very High	Moderate	Moderate	Yes	Yes	No				30	10	0	0	0	0	0	0	0
382	20	Female	Married	1	Citizen	2500	Bachelor’s	Eastern Province	Student	Dates market	Very High	Moderate	Moderate	Very High	Moderate	Moderate	Very High	Moderate	Moderate	Very High	Moderate	Moderate	Very High	Moderate	Moderate	Yes	No	No	2			35	0	0	2	2	0	0	0	0
383	27	Female	Unmarried	7	Citizen	20000	Graduate Studies	Central Province	Private	Dates market	Very High	Moderate	Very High	Moderate	Moderate	Moderate	High	High	High	Very High	High	Very High	Very High	Very High	Very High	Yes	No	Yes	4		4	150	0	150	4	4	0	0	4	4
385	40	Female	Married	4	Citizen	22000	Bachelor’s	Central Province	Public	Supermarkets	Moderate	Moderate	Moderate	Moderate	Moderate	Moderate	Moderate	Moderate	Moderate	Moderate	Moderate	Moderate	Moderate	Moderate	Moderate	No	No	No							0	0	0	0	0	0
386	30	Female	Unmarried	7	Citizen	1000	Bachelor’s	Central Province	Unemployed	Dates market	Low	Very High	Moderate	Moderate	Very High	Moderate	Moderate	Moderate	Moderate	Low	Very High	Moderate	Moderate	Very High	Moderate	No	Yes	No		2		0	25	0	0	0	2	2	0	0
388	38	Male	Married	5	Citizen	60000	Graduate Studies	Central Province	Public	From my own farm	Very High	Moderate	Moderate	Moderate	Low	Very High	Moderate	Moderate	Very High	Very High	Moderate	Low	Very High	High	High	Yes	Yes	No	4	2		50	50	0	4	4	2	2	0	0
389	48	Male	Married	5	Citizen	24000	Diploma	Eastern Province	Private	Direct from the farm owner	Very High	Very Low	Very Low	Very High	Very Low	Very Low	Very Low	Very Low	Very Low	Very High	Very Low	Moderate	Very High	Very Low	Very High	Yes	No	No	4			270	0	0	4	4	0	0	0	0
390	55	Male	Married	8	Citizen	31500	Bachelor’s	Eastern Province	Public	Direct from the farm owner	Very High	Very Low	Very Low	Very High	Very Low	Very Low	Moderate	Very Low	Very Low	High	Very Low	Very Low	Very High	Very Low	Very Low	Yes	No	No	>10			280	0	0	>10	11	0	0	0	0
391	40	Male	Married	4	Citizen	10000	Bachelor’s	Eastern Province	Public	Direct from the farm owner	High	Very Low	Very Low	High	Very Low	Very Low	High	Very Low	Very Low	High	Very Low	Very Low	High	Very Low	Very Low	Yes	No	No	5			100	0	0	5	5	0	0	0	0
392	44	Male	Married	5	Citizen	14500	Bachelor’s	Eastern Province	Public	From my own farm	High	Moderate	Low	Very High	Low	Moderate	High	High	Moderate	High	Very High	Very High	Very High	Moderate	Moderate	Yes	No	No	5			75	0	0	5	5	0	0	0	0
393	33	Male	Married	3	Citizen	10000	Bachelor’s	Eastern Province	Public	From my own farm	High	Moderate	Moderate	Moderate	Moderate	Moderate	High	Moderate	Moderate	Very High	Moderate	High	Moderate	Moderate	High	Yes	No	No	2			85	0	0	2	2	0	0	0	0
394	28	Male	Married	1	Citizen	8000	Diploma	Eastern Province	Private	From my own farm	Very High	Low	Moderate	Moderate	Moderate	High	High	Moderate	Very High	Very High	Low	Moderate	Moderate	Moderate	High	Yes	No	No	0.5			0	0	0	0.5	0.5	0	0	0	0
395	48	Male	Married	5	Citizen	20000	Bachelor’s	Eastern Province	Public	From my own farm	Very High	Very Low	Very Low	Very High	Very Low	Very Low	Very High	Very Low	Very Low	Very High	Very Low	Very Low	Very High	Very Low	Very Low	Yes	No	No	>10			300	0	0	>10	11	0	0	0	0
396	51	Male	Married	6	Citizen	27500	High school or below	Eastern Province	Private	Dates market	Very High	Very High	Moderate	Very High	Very High	Moderate	Very High	Very High	Moderate	Very High	Very High	Moderate	Very High	Very High	Moderate	Yes	Yes	No	>10	>10		300	215	0	>10	11	>10	11	0	0
399	22	Female	Unmarried	8	Citizen	1000	Bachelor’s	Eastern Province	Student	Dates market	Very High	High	Very High	High	Moderate	Very High	Moderate	Moderate	Very High	High	Moderate	Very High	Moderate	Very High	Very High	Yes	No	Yes	2		2	100	0	150	2	2	0	0	2	2
400	17	Female	Unmarried	7	Citizen	0	High school or below	Eastern Province	Student	Dates market	High	Moderate	Moderate	High	Moderate	Moderate	Very High	Moderate	High	High	High	Moderate	High	Moderate	High	Yes	No	No	1			160	0	0	1	1	0	0	0	0
402	25	Female	Unmarried	0	Citizen	3000	Bachelor’s	Eastern Province	Private	Dates market	Moderate	Moderate	High	Moderate	High	High	High	Moderate	High	High	Moderate	High	High	Moderate	High	Yes	No	No	5			300	0	0	5	5	0	0	0	0
403	25	Male	Unmarried	10	Citizen	8500	High school or below	Eastern Province	Private	Dates market	Very High	Low	Moderate	Very High	Very High	Very High	Very High	Moderate	Moderate	Very High	Moderate	Very High	High	Moderate	Very High	Yes	No	Yes	3		4	210	0	155	3	3	0	0	4	4
404	27	Male	Married	4	Citizen	7000	High school or below	Eastern Province	Private	Dates market	Very High	Moderate	Very High	Moderate	Moderate	Moderate	High	Moderate	Moderate	Very High	High	Very High	Moderate	High	High	Yes	Yes	Yes	6	6	3	155	90	80	6	6	6	6	3	3
405	21	Female	Unmarried	7	Citizen	1000	Bachelor’s	Eastern Province	Student	Direct from the farm owner	Very High	Very Low	Very Low	Moderate	High	Very Low	Very High	Very Low	Very Low	Very High	Very Low	Very Low	Very High	Very High	Very High	Yes	No	No	0.5			80	0	0	0.5	0.5	0	0	0	0
406	21	Female	Unmarried	6	Citizen	500	High school or below	Eastern Province	Student	Direct from the farm owner	Very High	Moderate	Moderate	Moderate	Moderate	Moderate	High	High	High	Very High	High	High	Very High	High	High	Yes	No	No	3			90	0	0	3	3	0	0	0	0
407	30	Male	Married	4	Citizen	10000	Diploma	Eastern Province	Private	Direct from the farm owner	Very High	Moderate	High	Very High	Moderate	High	Very High	Moderate	Very High	Very High	High	Very High	Very High	Very High	High	Yes	No	Yes	9		>10	130	0	100	9	9	0	0	>10	11
408	35	Female	Married	5	Citizen	3000	High school or below	Eastern Province	Unemployed	From my own farm	Very High	Very Low	Very Low	High	Low	Very Low	Very High	Very Low	Low	Very High	Low	Low	Very High	Low	Moderate	Yes	No	No	3			45	0	0	3	3	0	0	0	0
409	23	Male	Unmarried	6	Citizen	18000	High school or below	Eastern Province	Private	From my own farm	Very High	High	High	Moderate	Moderate	Moderate	Very Low	Very Low	Very Low	Very High	High	High	High	High	High	Yes	Yes	Yes	2	1	1	90	50	50	2	2	1	1	1	1
410	21	Female	Unmarried	7	Citizen	8500	Bachelor’s	Eastern Province	Student	Dates market	High	Moderate	Very High	Very High	Moderate	Very High	Very High	High	High	Very High	Moderate	Moderate	Very High	Moderate	Moderate	Yes	No	No	1			70	0	0	1	1	0	0	0	0
411	35	Female	Unmarried	8	Citizen	0	Bachelor’s	Eastern Province	Unemployed	Direct from the farm owner	Very High	Moderate	High	Very High	Moderate	High	Very High	High	High	Very High	Very High	Very High	Very High	High	High	Yes	No	Yes	>10		2	50	0	40	>10	11	0	0	2	2
412	24	Female	Married	2	Citizen	11000	Diploma	Eastern Province	Student	Dates market	Moderate	Moderate	Very Low	Moderate	Very Low	Very Low	Very Low	Moderate	Low	Very High	Very High	Very High	High	Very Low	Moderate	Yes	No	No	1			60	0	0	1	1	0	0	0	0
413	21	Female	Married	3	Citizen	10500	Bachelor’s	Eastern Province	Public	Dates market	Very High	High	Very High	Very High	Very High	Very High	Very High	Moderate	Low	Very High	High	Low	Very High	High	Moderate	Yes	No	No	1			25	0	0	1	1	0	0	0	0
414	21	Female	Married	2	Citizen	5000	High school or below	Eastern Province	Private	Supermarkets	Very High	Moderate	Moderate	High	Moderate	Moderate	Very High	High	High	Very High	High	High	Very High	High	High	Yes	Yes	Yes	1	0.5	0.5	50	50	50	1	1	0.5	0.5	0.5	0.5
415	22	Female	Unmarried	5	Citizen	1000	High school or below	Eastern Province	Student	Direct from the farm owner	High	Moderate	Moderate	Moderate	Moderate	Moderate	Very High	Very High	Very High	High	High	High	High	Moderate	Moderate	Yes	No	No	2			80	0	0	2	2	0	0	0	0
416	21	Female	Unmarried	3	Citizen	500	High school or below	Eastern Province	Student	Direct from the farm owner	High	High	High	High	High	High	High	High	High	High	High	High	High	High	High	Yes	Yes	Yes	0.5	0.5	0.5	15	20	25	0.5	0.5	0.5	0.5	0.5	0.5
418	23	Male	Unmarried	7	Citizen	4000	Bachelor’s	Eastern Province	Student	From my own farm	Very High	Very Low	Very Low	Very Low	Very Low	High	Very High	Very Low	Very Low	Very High	Very Low	Very Low	Very High	Very Low	Very Low	Yes	No	No	>10			300	0	0	>10	11	0	0	0	0
419	22	Female	Unmarried	10	Citizen	0	Bachelor’s	Eastern Province	Student	Direct from the farm owner	Very High	Moderate	Moderate	High	High	High	Very High	Very High	High	Very High	Very Low	Very Low	Moderate	High	Low	Yes	No	No	2			20	0	0	2	2	0	0	0	0
422	21	Female	Married	2	Citizen	5000	Bachelor’s	Eastern Province	Student	Direct from the farm owner	High	High	Moderate	Very High	Moderate	Moderate	Very High	Moderate	Moderate	High	Very Low	Low	High	Very Low	Very High	Yes	Yes	Yes	2	1	1	60	55	30	2	2	1	1	1	1
424	21	Female	Unmarried	0	Citizen	1000	High school or below	Eastern Province	Student	Dates market	Very High	Low	Moderate	Very High	Moderate	Moderate	Very High	High	High	Very High	Low	Moderate	Very High	Low	Moderate	Yes	No	No	0.5			15	0	0	0.5	0.5	0	0	0	0
425	45	Female	Married	8	Citizen	1500	Bachelor’s	Eastern Province	Unemployed	From my own farm	Very High	Very Low	Very Low	Very High	Very Low	Very Low	Very High	Very Low	Very Low	Very High	Very Low	Very Low	Very High	Very Low	Very Low	Yes	No	No	5			150	0	0	5	5	0	0	0	0
426	21	Female	Unmarried	7	Citizen	1000	High school or below	Eastern Province	Unemployed	Dates market	Very High	Low	High	Moderate	Moderate	High	High	Moderate	High	Very High	Moderate	Moderate	Very High	Moderate	High	Yes	No	Yes	3		0.5	100	0	140	3	3	0	0	0.5	0.5
427	21	Female	Unmarried	6	Citizen	500	Bachelor’s	Eastern Province	Student	Dates market	High	Moderate	Moderate	Moderate	Moderate	Moderate	Very High	Very High	Very High	High	High	High	High	High	High	Yes	No	No	0.5			35	0	0	0.5	0.5	0	0	0	0
429	21	Female	Married	0	Citizen	500	Bachelor’s	Eastern Province	Student	Direct from the farm owner	Very High	Very Low	High	Very High	Very Low	Moderate	Very High	Very Low	Moderate	Very High	Very Low	High	Very High	Low	Very High	Yes	No	Yes	6		3	210	0	90	6	6	0	0	3	3
431	47	Male	Married	7	Citizen	33000	Bachelor’s	Eastern Province	Public	Other	Very High	Moderate	Moderate	Moderate	Very High	High	Moderate	Very High	Very High	Very High	Low	Low	High	Low	Low	Yes	No	No	10			200	0	0	10	10	0	0	0	0
433	22	Female	Unmarried	9	Citizen	1000	Bachelor’s	Eastern Province	Student	Dates market	Moderate	Very High	High	Moderate	Moderate	Moderate	Moderate	Very High	High	Moderate	Very High	Moderate	High	High	High	No	Yes	Yes		2	1	0	75	85	0	0	2	2	1	1
434	20	Female	Unmarried	7	Citizen	1000	Bachelor’s	Eastern Province	Student	From my own farm	Very High	Low	Low	Very High	Low	Low	Very High	Moderate	High	Very High	Moderate	High	Very High	High	Very High	Yes	No	Yes	5		0.5	120	0	50	5	5	0	0	0.5	0.5
435	20	Female	Married	3	Citizen	500	High school or below	Eastern Province	Student	Direct from the farm owner	Very High	Moderate	Very High	Very High	High	Very High	Very High	High	Very High	Very High	High	Very High	Very High	High	Very High	Yes	No	Yes	2		0.5	20	0	30	2	2	0	0	0.5	0.5
436	19	Female	Unmarried	8	Citizen	1500	Bachelor’s	Eastern Province	Student	Dates market	High	High	Very High	Moderate	Moderate	High	High	High	High	Very High	Very High	Very High	Moderate	Moderate	Moderate	Yes	No	Yes	2		0.5	45	0	90	2	2	0	0	0.5	0.5
437	20	Female	Unmarried	11	Citizen	0	Bachelor’s	Eastern Province	Student	Direct from the farm owner	Moderate	Moderate	Moderate	Moderate	Moderate	Moderate	Moderate	Moderate	Moderate	Moderate	Moderate	Moderate	Moderate	Moderate	Moderate	Yes	No	No	5			100	0	0	5	5	0	0	0	0
438	21	Female	Unmarried	10	Citizen	1000	Bachelor’s	Eastern Province	Student	From my own farm	Very High	Moderate	Moderate	Moderate	Moderate	Moderate	Moderate	Moderate	Moderate	Very High	High	Moderate	Very High	Moderate	Moderate	Yes	No	No	5			75	0	0	5	5	0	0	0	0
439	41	Female	Married	6	Citizen	60000	Bachelor’s	Central Province	Unemployed	Dates market	Moderate	Moderate	High	Moderate	Moderate	High	High	High	Very High	Moderate	Moderate	Very High	High	High	High	No	Yes	Yes		4	4	0	100	135	0	0	4	4	4	4
440	20	Female	Unmarried	7	Citizen	10000	Bachelor’s	Eastern Province	Student	Direct from the farm owner	High	Low	Moderate	Very High	Moderate	Low	Very High	Moderate	High	High	High	High	Moderate	Moderate	Very High	Yes	No	Yes	4		0.5	5	0	100	4	4	0	0	0.5	0.5
441	21	Female	Unmarried	7	Citizen	8000	High school or below	Eastern Province	Student	Direct from the farm owner	Very High	High	High	Moderate	Moderate	Moderate	Very High	High	High	Very High	Very High	Very High	Moderate	Moderate	Moderate	Yes	No	No	3			150	0	0	3	3	0	0	0	0
442	21	Male	Unmarried	6	Citizen	24000	Bachelor’s	Eastern Province	free businees	From my own farm	Very High	Moderate	Very Low	Very High	Moderate	Very Low	Very High	Very Low	Very Low	Very High	Moderate	Very Low	Very High	Very High	Low	Yes	No	No	>10			300	0	0	>10	11	0	0	0	0
443	21	Female	Married	2	Citizen	2500	Bachelor’s	Eastern Province	Student	Dates market	Very High	Moderate	High	Moderate	Low	High	Very High	Very High	Very High	Moderate	Moderate	Moderate	High	High	High	Yes	No	No	2			40	0	0	2	2	0	0	0	0
444	20	Female	Unmarried	9	Citizen	12500	High school or below	Eastern Province	Student	Direct from the farm owner	Very High	High	Moderate	Very High	Moderate	High	High	Moderate	Moderate	Very High	Very High	Very High	Very High	Moderate	Moderate	Yes	No	No	2			150	0	0	2	2	0	0	0	0
445	21	Female	Unmarried	7	Citizen	500	Bachelor’s	Eastern Province	Student	From my own farm	Very High	Very Low	Very Low	Moderate	Moderate	Moderate	Very High	Low	Low	Very High	Low	Low	Very High	Moderate	Moderate	Yes	No	No	4			25	0	0	4	4	0	0	0	0
446	31	Female	Married	2	Citizen	0	Bachelor’s	Central Province	Private	From my own farm	Very High	Moderate	Very High	High	Moderate	Very High	Very High	Moderate	Very High	Very High	Moderate	Very High	Very High	Low	Very High	No	No	Yes			5	0	0	155	0	0	0	0	5	5
447	39	Male	Married	6	Citizen	12500	Bachelor’s	Eastern Province	Private	Direct from the farm owner	Low	High	Very High	Low	High	Very High	Low	High	Very High	Low	High	Very High	Low	High	Very High	Yes	No	No	8			90	0	0	8	8	0	0	0	0
449	20	Female	Unmarried	6	Citizen	1500	Bachelor’s	Eastern Province	Student	Direct from the farm owner	Very High	Moderate	High	High	Moderate	Moderate	Very High	Moderate	High	Very High	Low	High	Very High	Moderate	High	Yes	No	Yes	2		1	30	0	20	2	2	0	0	1	1
450	21	Female	Married	3	Citizen	500	Bachelor’s	Eastern Province	Student	Direct from the farm owner	Very High	Moderate	Moderate	High	High	High	Very High	Very High	Very High	Very High	Moderate	Moderate	Very High	High	High	Yes	No	No	1			35	0	0	1	1	0	0	0	0
451	19	Male	Unmarried	0	Citizen	1000	High school or below	Eastern Province	Student	Direct from the farm owner	High	Very Low	Very High	High	Low	High	Very Low	Very Low	Very Low	Moderate	High	Very Low	Moderate	Low	High	Yes	No	Yes	1		8	20	0	100	1	1	0	0	8	8
452	36	Female	Married	3	Citizen	60000	Bachelor’s	Eastern Province	Private	Dates market	High	Moderate	Very High	Very High	Moderate	High	Very High	High	Moderate	Very High	High	Very High	Very High	Moderate	Very High	Yes	No	No	2			185	0	0	2	2	0	0	0	0
453	33	Female	Married	5	Citizen	2000	Bachelor’s	Eastern Province	Unemployed	Dates market	Very High	Moderate	Moderate	High	High	High	Moderate	Moderate	Moderate	Very High	Moderate	Moderate	High	Moderate	Moderate	Yes	No	No	2			180	0	0	2	2	0	0	0	0
454	23	Female	Married	2	Citizen	30000	Bachelor’s	Eastern Province	Unemployed	Supermarkets	Moderate	High	Low	Very High	Moderate	Very High	Very High	High	Moderate	Moderate	Low	High	Moderate	Moderate	Moderate	No	No	Yes			1	0	0	30	0	0	0	0	1	1
456	28	Male	Unmarried	8	Citizen	12000	Diploma	Eastern Province	Private	From my own farm	High	Very Low	Very Low	High	Low	Low	Very High	Moderate	Low	Very High	Low	Low	High	Low	Moderate	Yes	No	No	4			65	0	0	4	4	0	0	0	0
457	21	Female	Unmarried	7	Citizen	500	High school or below	Eastern Province	Student	Dates market	Very High	High	Moderate	Moderate	Moderate	Moderate	Very High	High	Moderate	Very High	High	High	Very High	Very High	Very High	Yes	No	No	1			30	0	0	1	1	0	0	0	0
458	22	Female	Unmarried	6	Citizen	0	High school or below	Eastern Province	Student	Dates market	Very High	Moderate	High	High	Moderate	High	Very High	Moderate	Moderate	High	Moderate	High	Very High	High	Very High	Yes	No	Yes	3		1	150	0	180	3	3	0	0	1	1
460	40	Female	Married	5	Citizen	12500	Bachelor’s	Eastern Province	Public	Direct from the farm owner	Very High			High			Low			High			Very High			Yes	No	No	5			200	0	0	5	5	0	0	0	0
462	45	Female	Married	4	Citizen	10000	Bachelor’s	Eastern Province	Public	Dates market	Very High	Moderate	High	Very High	Low	High	Very High	High	Low	Very High	High	High	Very High	Moderate	Very High	Yes	No	No	>10			150	0	0	>10	11	0	0	0	0
463	40	Female	Married	7	Citizen	11000	Bachelor’s	Eastern Province	Unemployed	Direct from the farm owner	High	Moderate	Moderate	High	Moderate	Moderate	High	Moderate	Moderate	High	Moderate	Moderate	High	Moderate	Moderate	Yes	No	No	8			250	0	0	8	8	0	0	0	0
464	30	Female	Married	4	Citizen	0	Bachelor’s	Eastern Province	Unemployed	Direct from the farm owner	Moderate	Moderate	Moderate	Moderate	Moderate	Moderate	Moderate	High	Moderate	Moderate	Moderate	Moderate	Moderate	Low	High	Yes	No	Yes	1		3	65	0	80	1	1	0	0	3	3
465	19	Female	Unmarried	7	Citizen	500	High school or below	Eastern Province	Student	Direct from the farm owner	High	Moderate	Very High	Moderate	Moderate	Moderate	Very High	Low	Very High	Very High	Very Low	Very Low	Very High	Very High	Moderate	Yes	No	Yes	2		4	75	0	100	2	2	0	0	4	4
466	21	Female	Married	1	Citizen	1000	Bachelor’s	Eastern Province	Student	Supermarkets	Moderate	Moderate	Moderate	Moderate	Moderate	Moderate	Moderate	Moderate	Moderate	Moderate	Moderate	Moderate	Moderate	Moderate	Moderate	Yes	No	No	0.5			15	0	0	0.5	0.5	0	0	0	0
467	22	Female	Married	2	Citizen	2000	Bachelor’s	Eastern Province	Student	From my own farm	Very High	High	Moderate	High	High	Very High	Moderate	Moderate	Moderate	Very High	Very High	Low	Very High	Very High	Very High	Yes	No	No	5			150	0	0	5	5	0	0	0	0
468	23	Female	Unmarried	11	Citizen	500	Bachelor’s	Eastern Province	Student	Dates market	Very High	High	Moderate	Moderate	High	High	Very High	High	High	Very High	Moderate	Moderate	Very High	Moderate	Very High	Yes	No	Yes	2		0.5	45	0	30	2	2	0	0	0.5	0.5
469	22	Female	Unmarried	6	Citizen	500	Bachelor’s	Eastern Province	Student	Dates market	Very High	Very Low	Very Low	Very High	Very Low	Very Low	Very High	Very Low	Very Low	Very High	Very High	Very High	Very High	Very Low	Very Low	Yes	No	No	1			50	0	0	1	1	0	0	0	0
470	23	Female	Unmarried	4	Citizen	8000	Bachelor’s	Eastern Province	Student	From my own farm	High	Moderate	Moderate	High	Low	Moderate	Moderate	Moderate	Low	Moderate	Very High	Moderate	High	Moderate	Moderate	No	No	No							0	0	0	0	0	0
471	52	Male	Married	6	Citizen	0	High school or below	Eastern Province	Unemployed	Direct from the farm owner	Very High	Very High	Very High	High	High	Very High	Very High	Very High	Very High	High	High	High	Moderate	Moderate	Moderate	Yes	No	No	10			270	0	0	10	10	0	0	0	0
472	38	Male	Married	5	Citizen	12500	Bachelor’s	Eastern Province	Public	Direct from the farm owner	High	Moderate	Moderate	High	Low	Very High	Very High	Low	Low	Very High	Moderate	Very Low	Very High	Moderate	Moderate	Yes	No	No	>10			300	0	0	>10	11	0	0	0	0
473	48	Male	Married	7	Citizen	18000	Diploma	Eastern Province	Public	Direct from the farm owner	Moderate	High	Very High	High	Moderate	Very High	High	High	Very High	Very High	Moderate	Low	High	Moderate	Low	Yes	No	No	>10			260	0	0	>10	11	0	0	0	0
474	49	Male	Married	7	Citizen	11000	High school or below	Eastern Province	Public	Dates market	High	High	High	High	High	High	Moderate	Moderate	Moderate	High	Moderate	Moderate	Moderate	Moderate	Moderate	Yes	No	No	>10			180	0	0	>10	11	0	0	0	0
476	22	Female	Unmarried	7	Citizen	1500	Bachelor’s	Eastern Province	Student	From my own farm	Very High	Low	Low	Very High	Moderate	Moderate	Very High	Moderate	Low	Low	Low	Moderate	Low	Moderate	Low	Yes	No	No	0.5			80	0	0	0.5	0.5	0	0	0	0
477	14	Male	Unmarried	5	Citizen	9500	High school or below	Eastern Province	Student	Supermarkets	High	Very Low	Very Low	Very Low	Very Low	Very Low	Low	Low	Very High	Very High	Moderate	Moderate	Moderate	Very Low	High	No	No	Yes			5	0	0	170	0	0	0	0	5	5
479	23	Male	Unmarried	9	Citizen	1000	High school or below	Eastern Province	Student	Other	Moderate	Moderate	Moderate	High	Low		Very High	Very Low	Moderate	Very High	Low	High	Very High	Very High	Very High	Yes	No	No	1			30	0	0	1	1	0	0	0	0
480	28	Male	Married	3	Citizen	18000	Bachelor’s	Eastern Province	Private	Direct from the farm owner	Very High	Moderate	Moderate	High	Moderate	Moderate	Very High	High	Moderate	Very High	Moderate	Moderate	Very High	Very High	High	Yes	No	No	0.5			45	0	0	0.5	0.5	0	0	0	0
481	39	Male	Married	4	Citizen	28000	Bachelor’s	Eastern Province	Private	Direct from the farm owner	Very High	Moderate	Low	Very High	Moderate	Very Low	Very Low	Very Low	Very Low	Very High	Moderate	Very Low	Very High	Moderate	Very Low	Yes	No	No	6			300	0	0	6	6	0	0	0	0
482	36	Male	Married	4	Citizen	23000	Graduate Studies	Eastern Province	Public	From my own farm	Very High	Very Low	High	Moderate	Moderate	Moderate	Moderate	Moderate	Moderate	High	Low	Moderate	High	Moderate	Very High	Yes	No	No	4			145	0	0	4	4	0	0	0	0
484	50	Male	Married	2	Citizen	16000	Diploma	Eastern Province	Private	Dates market	Very High	Very Low	Very Low	Moderate	Low	Low	High	Low	Low	Moderate	Low	Low	Very High	Low	Low	Yes	No	No	5			30	0	0	5	5	0	0	0	0
485	33	Female	Married	2	Citizen	60000	Bachelor’s	Eastern Province	Public	Dates market	Very High	Low	High	Very High	Moderate	Very High	Very High	High	High	Very High	High	High	Very High	High	High	Yes	No	No	5			30	0	0	5	5	0	0	0	0
487	45	Male	Married	5	Citizen	17500	Bachelor’s	Eastern Province	Public	Direct from the farm owner	Very High	Very High	Very High	Very High	Moderate	Very Low	Very High	Very High	Very High	Low	Low	Low	Very High	Very High	Very High	Yes	Yes	Yes	>10	2	2	250	80	120	>10	11	2	2	2	2
488	35	Male	Married	3	Citizen	43000	High school or below	Eastern Province	Private	Dates market	Moderate		High	High		High	High	Moderate	High	High	Low	High	High		High	Yes	No	Yes	2		2	60	0	60	2	2	0	0	2	2
490	44	Male	Married	6	Citizen	9500	Graduate Studies	Eastern Province	Public	From my own farm	High	Moderate	Moderate	High	Moderate	Moderate	High	High	High	Very High	Moderate	Moderate	High	High	High	Yes	No	No	6			300	0	0	6	6	0	0	0	0
491	22	Male	Unmarried	8	Citizen	1000	Bachelor’s	Eastern Province	Public	Dates market	Very High	Moderate	High	Moderate	Moderate	High	High	Moderate	Moderate	Very High	Moderate	High	Moderate	Moderate	Low	Yes	No	Yes	>10		1	250	0	30	>10	11	0	0	1	1
492	40	Female	Married	7	Citizen	500	Bachelor’s	Eastern Province	Unemployed	From my own farm	Very High	Low	Low	Very High	Very Low	Low	Very High	Moderate	Very High	Very High	Moderate	Low	Very High	Low	Moderate	Yes	No	No	0.5			65	0	0	0.5	0.5	0	0	0	0
493	21	Female	Unmarried	8	Citizen	25000	Bachelor’s	Eastern Province	Student	Direct from the farm owner	Very High	High	Very High	Very High	High	Very High	Very High	High	Very High	Very High	Moderate	Very High	Moderate	High	Very High	Yes	No	Yes	10		3	200	0	150	10	10	0	0	3	3
495	50	Male	Married	7	Citizen	9500	High school or below	Eastern Province	Public	Other	Very High	Moderate	High	Very High	High	Very High	Very High	Very High	Very High	Very High	Very High	Very High	Very High	Very High	Very High	Yes	No	No	5			15	0	0	5	5	0	0	0	0
496	49	Male	Married	5	Citizen	24000	Bachelor’s	Eastern Province	Public	Other	Moderate	Very Low	Very Low	Moderate	Very Low	Very Low	Low	Very Low	Very Low	Very Low	Very Low	Very Low	Very High	Very Low	Very Low	Yes	No	No	10			300	0	0	10	10	0	0	0	0
497	30	Female	Married	3	Citizen	500	Bachelor’s	Eastern Province	Unemployed	Dates market	Very High	Moderate	Low	Very High	Low	Low	Very High	Low	Low	Very High	Moderate	Low	Very High	Low	Low	Yes	No	No	4			20	0	0	4	4	0	0	0	0
498	49	Male	Married	7	Citizen	33500	Bachelor’s	Eastern Province	Private	Supermarkets	Very High	High	Moderate	High	Moderate	Moderate	Very High	High	High	Very High	High	High	Very High	Very High	High	Yes	Yes	Yes	3	2	1	250	150	100	3	3	2	2	1	1
499	40	Male	Married	4	Citizen	12500	Diploma	Eastern Province	Unemployed	Direct from the farm owner	Very High	Very Low	Very Low	Moderate	Very High	Very High	Moderate	Very Low	Very Low	Very High	Very Low	Very Low	Very High	Very Low	Very Low	Yes	No	No	>10			300	0	0	>10	11	0	0	0	0
500	54	Male	Married	7	Citizen	15000	High school or below	Eastern Province	Retired	Dates market	Very High	Moderate	Moderate	High	Moderate	Moderate	High	Moderate	Low	Very High	Moderate	Moderate	High	Moderate	Moderate	Yes	No	No	8			150	0	0	8	8	0	0	0	0
501	33	Female	Married	4	Citizen	12000	Bachelor’s	Eastern Province	Private	Direct from the farm owner	Very High	Low	Very Low	Very High	Low	Very Low	Very High	Very Low	Very Low	Very High	Very Low	Very Low	Very High	Very Low	Very Low	Yes	No	No	4			200	0	0	4	4	0	0	0	0
502	47	Male	Married	6	Citizen	18500	Bachelor’s	Eastern Province	Public	Direct from the farm owner	Very High	Moderate	Moderate	Very High	Very Low	Very Low	Very High	Low	Low	Very High	Moderate	Moderate	Very High	Moderate	Moderate	Yes	No	No	>10			300	0	0	>10	11	0	0	0	0
503	40	Male	Married	6	Citizen	20000	Graduate Studies	Eastern Province	Private	From my own farm	Low	Moderate	Very High	High	Very Low	Very Low	Very High	Very Low	Very Low	Very High	Very Low	Very Low	Very High	Very Low	Very Low	Yes	No	No	>10			290	0	0	>10	11	0	0	0	0
504	35	Male	Married	3	Citizen	10000	Bachelor’s	Eastern Province	Private	Dates market	Moderate	High	Very High	Moderate	High	Very High	Moderate	High	Very High	High	Very High	Very High	High	High	Very Low	Yes	No	No	10			110	0	0	10	10	0	0	0	0
505	40	Male	Married	6	Citizen	11500	High school or below	Eastern Province	Public	Supermarkets	Moderate	Low	Moderate	Moderate	Low	High	High	Moderate	Very High	Moderate	Moderate	Very High	Very High	Very Low	Moderate	Yes	No	No	6			90	0	0	6	6	0	0	0	0
506	47	Male	Married	7	Citizen	12000	Bachelor’s	Eastern Province	Public	Direct from the farm owner	Very High	Moderate	Low	High	Moderate	Low	Very High	Low	Very Low	Very High	Moderate	Very Low	High	Moderate	Very Low	Yes	No	No	>10			250	0	0	>10	11	0	0	0	0
507	50	Male	Married	5	Citizen	25500	Bachelor’s	Eastern Province	Public	Supermarkets	Moderate	Very Low	Low	Low	High	High	Moderate	High	High	High	Very Low	Very Low	High	Moderate	High	Yes	No	No	>10			205	0	0	>10	11	0	0	0	0
509	43	Male	Married	5	Citizen	17500	Bachelor’s	Eastern Province	Private	From my own farm	Moderate	Low	Very Low	Very High	Low	Very Low	Very High	Low	Low	Very High	Low	Low	Very High	Low	Low	Yes	Yes	No	>10	2		120	110	0	>10	11	2	2	0	0
510	51	Male	Married	8	Citizen	12500	Bachelor’s	Eastern Province	Private	Direct from the farm owner	Very High	High	High	High	Very High	Very High	Very High	Very High	Very High	High	High	High	Moderate	Very High	Very High	Yes	No	No	10			120	0	0	10	10	0	0	0	0
511	39	Male	Married	5	Citizen	6000	Diploma	Eastern Province	Private	Dates market	High	High	High	High	High	High	High	High	High	High	High	Moderate	Moderate	Very Low	Very Low	Yes	No	No	5			35	0	0	5	5	0	0	0	0
513	45	Male	Married	7	Citizen	18500	Bachelor’s	Eastern Province	Public	Direct from the farm owner	Very High	Very Low	Very Low	Low	High	High	Moderate	Very Low	Very Low	Very Low	Very Low	Very Low	Moderate	Low	Low	Yes	No	No	>10			300	0	0	>10	11	0	0	0	0
514	51	Male	Married	8	Citizen	10500	Diploma	Eastern Province	Retired	Direct from the farm owner	Very High	Very Low	Very Low	Very High	Very Low	Very Low	Very High	Very Low	Very Low	Very High	Very Low	Very Low	Very High	Very Low	Very Low	Yes	No	No	>10			210	0	0	>10	11	0	0	0	0
515	43	Male	Married	4	Citizen	11000	Bachelor’s	Central Province	Public	From my own farm	Very Low	Moderate	Very High	Very Low	Moderate	Very High	Very Low	Moderate	Very High	Moderate	Moderate	Moderate	Low	Low	Moderate	Yes	No	No	>10			300	0	0	>10	11	0	0	0	0
516	47	Male	Married	6	Citizen	16000	Bachelor’s	Eastern Province	Public	From my own farm	Very High	Very Low	Moderate	Low	High	Very High	High	Very Low	Very Low	Moderate	Very Low	Very Low	Very High	Very High	Very High	Yes	No	Yes	>10		3	300	0	200	>10	11	0	0	3	3
517	36	Male	Married	4	Citizen	8000	High school or below	Eastern Province	Public	Direct from the farm owner	High	High	High	Moderate	Moderate	Moderate	Moderate	Moderate	Moderate	Moderate	Moderate	Moderate	Moderate	Moderate	Moderate	Yes	No	No	>10			100	0	0	>10	11	0	0	0	0
518	25	Male	Unmarried	0	Citizen	10000	Bachelor’s	Eastern Province	Private	From my own farm	Very High	Very Low	Low	Very High	Very Low	Very Low	Moderate	High	Moderate	Very High	Low	Low	Very High	Moderate	Moderate	Yes	No	No	4			95	0	0	4	4	0	0	0	0
519	52	Male	Married	6	Citizen	12000	High school or below	Eastern Province	Public	From my own farm	Very High	Moderate	High	Very High	Moderate	Moderate	High	Moderate	Moderate	High	Moderate	Moderate	High	Moderate	Moderate	Yes	No	No	>10			300	0	0	>10	11	0	0	0	0
520	20	Female	Unmarried	11	Citizen	30500	Bachelor’s	Eastern Province	Student	From my own farm	Very High	Moderate	Moderate	Very High	Moderate	Moderate	High	Low	Low	Very High	Moderate	Moderate	Moderate	Moderate	Moderate	Yes	No	No	4			60	0	0	4	4	0	0	0	0
521	44	Male	Married	4	Citizen	4000	High school or below	Eastern Province	Private	Direct from the farm owner	Very High	Very Low	Very Low	Moderate	Very Low	Very Low	Moderate	Very Low	Very Low	Moderate	Very Low	Very Low	High	Very Low	Very Low	Yes	No	No	0.5			10	0	0	0.5	0.5	0	0	0	0
522	60	Male	Married	5	Citizen	10500	Bachelor’s	Eastern Province	Public	Dates market	High	Very Low	Very Low	Moderate	Very High	Very High	High	Very High	High	High	High	Low	High	High	High	Yes	No	Yes	10		5	100	0	75	10	10	0	0	5	5
523	48	Male	Married	5	Citizen	41000	Bachelor’s	Eastern Province	Private	Direct from the farm owner	Very High	Moderate	Very Low	Very High	Moderate	Very Low	Very High	Very Low	Very Low	Very High	Very Low	Very Low	Very High	Moderate	Very Low	Yes	Yes	No	>10	1		300	130	0	>10	11	1	1	0	0
524	70	Male	Married	7	Citizen	11500	Bachelor’s	Eastern Province	Retired	Dates market	Low	Moderate	Very High	Low	Moderate	Very High	Low	Moderate	Very High	Low	Moderate	Very High	Low	Moderate	Very High	Yes	No	No	10			70	0	0	10	10	0	0	0	0
525	35	Male	Married	4	Citizen	21500	Bachelor’s	Eastern Province	Public	Other	Very High	Very Low	Very Low	Very High	Very Low	Very Low	High	Very Low	Very Low	Very High	Very Low	Very Low	Very High	Very Low	Very Low	Yes	No	No	5			150	0	0	5	5	0	0	0	0
526	42	Male	Married	5	Citizen	17000	Bachelor’s	Central Province	Private	Direct from the farm owner	Very High	Very Low	Very Low	Very High	Very Low	Very Low	Moderate	Very Low	Very Low	Moderate	Very Low	Very Low	Very High	Very Low	Very Low	Yes	No	No	>10			135	0	0	>10	11	0	0	0	0
527	21	Female	Unmarried	6	Citizen	6500	High school or below	Eastern Province	Unemployed	Direct from the farm owner	High	Moderate	Very High	Very High	High	High	Moderate	Moderate	Moderate	High	Low	High	Moderate	Moderate	High	Yes	No	Yes	1		1	85	0	95	1	1	0	0	1	1
528	31	Female	Married	4	Citizen	4500	Bachelor’s	Eastern Province	free businees	From my own farm	Very High	Low	Low	Very High	Low	Low	Very Low	Very Low	Very Low	Very High	Low	Low	Very High	Low	Low	Yes	No	No	>10			250	0	0	>10	11	0	0	0	0
529	48	Male	Married	8	Citizen	3500	High school or below	Eastern Province	Unemployed	Direct from the farm owner	Very High	Moderate	Moderate	Very High	Moderate	Moderate	Very High	Moderate		Very High	Moderate	Moderate	Very High	Moderate	Moderate	Yes	No	No	>10			200	0	0	>10	11	0	0	0	0
530	19	Male	Unmarried	3	Citizen	4000	Bachelor’s	Eastern Province	Student	Dates market	Moderate	Very High	Low	Very Low	Very High	High	Very High	Moderate	High	High	High	High	Very High	Moderate	Moderate	Yes	No	Yes	3		1	40	0	30	3	3	0	0	1	1
531	50	Male	Married	6	Citizen	13000	Diploma	Eastern Province	Public	Dates market	Very Low	Moderate	Very High	Very Low	Moderate	Very High	Very Low	Moderate	Very High	Very Low	Moderate	Very High	Very Low	Moderate	Very High	Yes	No	No	>10			95	0	0	>10	11	0	0	0	0
532	50	Male	Married	6	Citizen	6000	High school or below	Eastern Province	free businees	From my own farm	Low	Moderate	Very High	Moderate	Moderate	Very High	Very High	Very High	Very High	Very High	Very High	Very High	Moderate	Very Low	Low	Yes	No	Yes	>10		5	300	0	140	>10	11	0	0	5	5
533	50	Male	Married	5	Citizen	17500	Bachelor’s	Eastern Province	Public	Direct from the farm owner	Very High	Very Low	Very Low	Very High	Very Low	Very Low	Very High	Very Low	Very Low	Very High	Very Low	Very Low	Very High	Very Low	Very Low	Yes	No	No	>10			300	0	0	>10	11	0	0	0	0
534	50	Male	Married	5	Citizen	8000	Graduate Studies	Eastern Province	Public	Direct from the farm owner	Very High	Moderate	Moderate	Moderate	Moderate	Moderate	Very High	Very Low	Very Low	Very High	Low	Very Low	Very High	Very Low	Moderate	Yes	Yes	Yes	>10	1	1	295	135	95	>10	11	1	1	1	1
535	40	Male	Married	3	Citizen	15500	Bachelor’s	Eastern Province	Public	Direct from the farm owner	High	High	High	High	High	High	High	High	High	High	High	High	High	High	High	Yes	No	No	7			300	0	0	7	7	0	0	0	0
537	34	Male	Married	4	Citizen	3000	Diploma	Eastern Province	Private	Direct from the farm owner	Very High	Very Low	Very Low	High	Very Low	Very Low	Very High	Very Low	Very Low	Very High	Very Low	Very Low	Very High	Very Low	Low	Yes	No	No	>10			150	0	0	>10	11	0	0	0	0
538	57	Male	Married	7	Citizen	10000	Diploma	Eastern Province	Retired	Other	Low	Very High	Very High	Low	Very High	Very High	Low	Very High	Very High	Low	Very High	Very High	Low	Very High	Very High	Yes	No	No	10			15	0	0	10	10	0	0	0	0
539	35	Female	Married	5	Citizen	500	Bachelor’s	Eastern Province	Unemployed	Dates market	High	High	High	Very High	Low	Low	Very High	Moderate	Moderate	Very High	Moderate	High	Very High	Moderate	Moderate	Yes	No	No	2			60	0	0	2	2	0	0	0	0
540	49	Male	Married	7	Citizen	8000	Bachelor’s	Eastern Province	Retired	From my own farm	Very Low	High	High	Very Low	High	High	Moderate	Very High	Very High	High	Very High	Very High	Very High	Very High	Very High	Yes	No	No	>10			285	0	0	>10	11	0	0	0	0
541	70	Male	Married	4	Citizen	3500	High school or below	Eastern Province	Private	From my own farm	Moderate	Moderate	Moderate	Moderate	Moderate	Moderate	Low	Low	Low	Moderate	Moderate	Moderate	Moderate	Moderate	Moderate	Yes	Yes	Yes	2	2	2	170	170	170	2	2	2	2	2	2
542	59	Male	Married	8	Citizen	16500	Bachelor’s	Eastern Province	Public	Other	Very High	Moderate	Moderate	Very High	Moderate	Moderate	High	Low	Low	Very High	Moderate	Moderate	Very High	Moderate	Moderate	Yes	No	No	8			125	0	0	8	8	0	0	0	0
543	40	Male	Married	6	Citizen	12000	Bachelor’s	Eastern Province	Public	Direct from the farm owner	Very High	High	Moderate	Very High	Very Low	Very Low	Very High	Very Low	Very Low	Very High	Very High	Very Low	Very High	Very High	Moderate	Yes	No	No	>10			200	0	0	>10	11	0	0	0	0
544	21	Female	Unmarried	4	Citizen	0	Bachelor’s	Eastern Province	Student	Direct from the farm owner	Very High	Low	Moderate	Moderate	Moderate	High	Moderate	Moderate	High	Very High	Moderate	High	Moderate	Moderate	High	Yes	No	No	3			100	0	0	3	3	0	0	0	0
545	16	Female	Unmarried	5	Citizen	12500	High school or below	Eastern Province	Student	Supermarkets	High	Moderate	Moderate	High	Moderate	Moderate	Moderate	Low	Moderate	High	Low	Low	High	Low	Moderate	Yes	Yes	No	0.5	2		140	125	0	0.5	0.5	2	2	0	0
546	16	Female	Unmarried	5	Citizen	0	High school or below	Eastern Province	Student	From my own farm	High	Moderate	Low	High	Moderate	Low	High	Moderate	Moderate	High	Moderate	Moderate	Moderate	High	High	Yes	Yes	Yes	0.5	0.5	0.5	20	20	20	0.5	0.5	0.5	0.5	0.5	0.5
547	50	Male	Married	7	Citizen	8500	High school or below	Eastern Province	Private	Direct from the farm owner	Very High	Moderate	Moderate	Very High	Low	Low	Very High	Moderate	Moderate	Very High	Low	Low	Very High	Low	Low	Yes	No	No	>10			300	0	0	>10	11	0	0	0	0
548	62	Male	Married	7	Citizen	17500	Bachelor’s	Eastern Province	Retired	Dates market	Very High	Low	Very Low	Very High	Low	Very Low	Very Low	Moderate	Very High	Moderate	Moderate	Very High	Very High	Low	Very Low	Yes	No	No	>10			300	0	0	>10	11	0	0	0	0
549	63	Male	Married	5	Citizen	8500	Bachelor’s	Eastern Province	Retired	Direct from the farm owner	Very High	Very Low	Very Low	Very High	Very Low	Very Low	Very Low	Very Low	Very Low	Very High	Very Low	Very Low	Very High	Very Low	Very Low	Yes	No	No	>10			300	0	0	>10	11	0	0	0	0
550	27	Male	Unmarried	0	Citizen	6500	Diploma	Eastern Province	Private	Dates market	Very High	High	Very High	Very High	High	High	Very High	Very High	Very High	Very High	Very High	Very High	Very High	Very High	Very High	Yes	No	No	1			30	0	0	1	1	0	0	0	0
551	21	Female	Unmarried	3	Citizen	1000	Bachelor’s	Eastern Province	Student	Dates market	High	High	High	High	High	High	High	Low	Moderate	Moderate	High	Low	High	High	Moderate	Yes	No	Yes	3		4	50	0	60	3	3	0	0	4	4
552	21	Female	Unmarried	7	Citizen	0	Bachelor’s	Eastern Province	Student	Dates market	High	Moderate	Moderate	Moderate	Moderate	Moderate	Moderate	Moderate	Moderate	Moderate	Moderate	Moderate	Moderate	Moderate	Moderate	Yes	No	No	2			10	0	0	2	2	0	0	0	0
553	19	Female	Unmarried	8	Citizen	1000	Bachelor’s	Eastern Province	Student	From my own farm	Very High	Very Low	Very Low	Very High	Very Low	Very Low	Very High	Very High	Very High	Very High	Very Low	Very Low	Very High	Very Low	Very Low	Yes	No	No	1			50	0	0	1	1	0	0	0	0
555	39	Female	Married	7	Citizen	0	Bachelor’s	Eastern Province	Unemployed	Dates market	High	High	Moderate	High	High	High	High	High	Moderate	Moderate	Moderate	High	High	High	High	Yes	No	No	5			300	0	0	5	5	0	0	0	0
556	18	Female	Unmarried	7	Citizen	500	High school or below	Eastern Province	Student	Dates market	Very High	Very Low	Very Low	Moderate	Very Low	Moderate	Moderate	Very Low	Very Low	Very High	Very Low	Very Low	Very High	Very Low	Very Low	Yes	No	No	5			100	0	0	5	5	0	0	0	0
557	53	Male	Married	7	Citizen	0	Bachelor’s	Eastern Province	Public	Dates market	Very High	Very Low	Very Low	Very High	Very Low	Very Low	Very High	Very Low	Very Low	Very High	Very Low	Very Low	Very High	Very Low	Very Low	Yes	No	No	>10			0	0	0	>10	11	0	0	0	0
559	26	Male	Unmarried	9	Citizen	14500	Bachelor’s	Central Province	Private	Direct from the farm owner	Very High	Very Low	Very Low	Moderate	Very High	Very High	High	Very Low	Very Low	Very High	Moderate	Moderate	High	Moderate	Moderate	Yes	No	No	5			175	0	0	5	5	0	0	0	0
560	50	Male	Married	4	Citizen	27500	Graduate Studies	Eastern Province	free businees	Dates market	High	High	High	Very High	Low	Low	Very High	Moderate	Moderate	Moderate	High	High	Moderate	Moderate	Moderate	Yes	No	No	>10			300	0	0	>10	11	0	0	0	0
561	60	Male	Married	8	Citizen	4000	High school or below	Eastern Province	Retired	Other	Very High	Low	Low	Moderate	Very Low	Very Low	Very High	Very Low	Very Low	High	Very Low	Very Low	Moderate	Moderate	Moderate	Yes	No	No	>10			100	0	0	>10	11	0	0	0	0
562	60	Male	Married	9	Citizen	22500	Graduate Studies	Eastern Province	free businees	From my own farm	Very High	Very Low	Very Low	Very High	Low	Low	Very High	Low	Low	Very High	Low	Low	Low	Low	Low	Yes	No	No	>10			300	0	0	>10	11	0	0	0	0
564	28	Male	Unmarried	11	Citizen	0	Bachelor’s	Eastern Province	Unemployed	Dates market	Moderate	Moderate	Very High	Moderate	Moderate	Moderate	Moderate	Moderate	High	Very High	High	Moderate	High	High	High	Yes	No	Yes	1		0.5	80	0	120	1	1	0	0	0.5	0.5
565	16	Female	Unmarried	7	Citizen	33000	High school or below	Eastern Province	Student	Dates market	Moderate	Low	Moderate	High	Low	Moderate	Moderate	Moderate	Low	High	Low	Moderate	Very High	Moderate	Low	Yes	No	Yes	2		1	80	0	80	2	2	0	0	1	1
567	16	Female	Unmarried	12	Citizen	5000	High school or below	Eastern Province	Student	From my own farm	Very High	Low	Low	Moderate	Moderate	High	High	Low	Low	Very High	Moderate	Moderate	Moderate	Moderate	High	Yes	No	No	>10			300	0	0	>10	11	0	0	0	0
568	70	Male	Married	5	Citizen	15000	Graduate Studies	Eastern Province	Retired	From my own farm	Very High	Very Low	Very Low	Very High	Very Low	Very Low	Moderate	Very Low	Very Low	Very High	Very Low	Very Low	High	Very Low	Very Low	Yes	No	No	>10			300	0	0	>10	11	0	0	0	0
569	60	Male	Married	4	Citizen	14000	Diploma	Eastern Province	Retired	Dates market	Very High	Low	Low	Very High	Low	Low	Very High	Low	Low	Very High	Low	Low	Very High	Low	Low	Yes	No	No	>10			300	0	0	>10	11	0	0	0	0
570	52	Male	Married	5	Citizen	9000	Graduate Studies	Eastern Province	free businees	Other	Very High	Very Low	Very Low	High	Very Low	Very Low	High	Very Low	Very Low	High	Very Low	Very Low	High	Very Low	Very Low	Yes	No	No	>10			80	0	0	>10	11	0	0	0	0
571	62	Male	Married	6	Citizen	60000	Graduate Studies	Eastern Province	free businees	Dates market	High	Very High	High	High	Very High	High	High	High	Very High	High	Very High	Very High	High	Very High	Very High	Yes	Yes	Yes	>10	>10	>10	300	300	300	>10	11	>10	11	>10	11
572	58	Male	Married	8	Citizen	10000	Diploma	Eastern Province	Retired	Direct from the farm owner	Very High	Very Low	Very Low	Very High	Very Low	Very Low	Very Low	Very Low	Very Low	Very High	Very Low	Very Low	Very High	Very Low	Very Low	Yes	No	No	>10			300	0	0	>10	11	0	0	0	0
575	23	Female	Married	3	Citizen	10000	Bachelor’s	Eastern Province	Student	Dates market	High	Moderate	High	Moderate	Low	Moderate	High	High	High	High	Low	Low	Low	Moderate	High	Yes	No	Yes	0.5		0.5	0	0	0	0.5	0.5	0	0	0.5	0.5
576	35	Male	Married	3	Citizen	8500	Bachelor’s	Eastern Province	Public	Supermarkets	Very Low	Very Low	Very Low	Very Low	Very Low	Very Low	Very Low	Very Low	Very Low	Very Low	Very Low	Very Low	Very Low	Very Low	Very Low	Yes	No	No	6			245	0	0	6	6	0	0	0	0
577	48	Female	Married	4	Citizen	15500	Bachelor’s	Eastern Province	Public	From my own farm	Very High	High	Moderate	High	High	High	Low	Low	Low	Very High	Moderate	High	Moderate	Moderate	Moderate	Yes	Yes	Yes	2	1	1	165	20	20	2	2	1	1	1	1
579	42	Male	Married	6	Citizen	16500	Bachelor’s	Eastern Province	Public	Direct from the farm owner	Very High	Very Low	Low	Very High	Very Low	Very Low	Very High	Very Low	Very Low	Very High	Very Low	Very Low	Very High	Very Low	Very Low	Yes	No	No	>10			300	0	0	>10	11	0	0	0	0
582	24	Female	Unmarried	9	Citizen	13500	Bachelor’s	Central Province	Private	Direct from the farm owner	Very High	Moderate	High	Very High	Moderate	High	Very High	Moderate	High	Very High	Low	Very High	Very High	High	High	Yes	No	No	4			145	0	0	4	4	0	0	0	0
583	52	Female	Married	8	Citizen	0	Bachelor’s	Eastern Province	Public	Direct from the farm owner	Very High	Moderate	Moderate	Very High	Low	Low	Very High	Low	Low	Very High	Moderate	Moderate	Very High	High	High	Yes	No	No	10			270	0	0	10	10	0	0	0	0
584	20	Female	Unmarried	7	Citizen	1000	High school or below	Eastern Province	Student	From my own farm	Very High	Very Low	High	Very High	Very Low	High	Very High	Low	High	Very High	Very Low	High	Very High	Very Low	Moderate	Yes	No	Yes	5		3	150	0	70	5	5	0	0	3	3
585	41	Male	Married	6	Citizen	10000	Bachelor’s	Eastern Province	Public	Dates market	Very Low	Moderate	Very High	Very Low	Moderate	Very High	Moderate	High	Very High	Very High	Moderate	Moderate	Moderate	Moderate	High	Yes	No	No	10			100	0	0	10	10	0	0	0	0
588	25	Male	Unmarried	0	Citizen	9000	Bachelor’s	Central Province	Private	Direct from the farm owner	Very High	Very Low	Low	Very High	Low	Low	Very Low	Very Low	Very Low	Very High	Low	Low	Very Low	Very Low	Very Low	Yes	No	No	1			40	0	0	1	1	0	0	0	0
